# Supplementary material for: (Acetato-κO)diaqua­[2-(1H-benzotriazol-1-yl)acetato-κO](1,10-phenanthroline-κ2 N,N′)manganese(II) dihydrate
Source: Acta Crystallogr Sect E Struct Rep Online. 2012 Feb 24;68(Pt 3):m329. doi: 10.1107/S1600536812007404 (PMC3297274; doi:10.1107/S1600536812007404)
Supplement: Supplementary file 1 [file e-68-0m329-sup1.cif]

##############################################################################
#                                                                            #
# This CIF contains the data in a paper accepted for publication in          #
# Acta Crystallographica Section E. It conforms to the requirements of       #
# Notes for Authors for Acta Crystallographica Section E, and has been       #
# peer reviewed under the auspices of the IUCr Commission on Journals.       #
#                                                                            #
# Full details of the Crystallographic Information File format               #
# are given in the paper "The Crystallographic Information File (CIF):       #
# a New Standard Archive File for Crystallography" by S. R. Hall, F. H.      #
# Allen and I. D. Brown [Acta Cryst. (1991), A47, 655-685].                  #
#                                                                            #
# The current version of the core CIF dictionary is obtainable from          #
# ftp://ftp.iucr.org/pub/cif_core.dic.                                       #
#                                                                            #
# Software is freely available for graphical display of the structure(s)     #
# in this CIF. For information consult the CIF software page                 #
# http://www.iucr.org/resources/cif/software.                                #
#                                                                            #
# This file may be used for bona fide research purposes within the           #
# scientific community so long as proper attribution is given to the journal # 
# article from which it was obtained.                                        #
#                                                                            #
##############################################################################
data_global
_audit_creation_method     'form.cif (version 2.0)'
_journal_data_validation_number     ?
_journal_date_recd_electronic     2012-02-18
_journal_date_accepted     2012-02-18
_journal_name_full     'Acta Crystallographica, Section E'
_journal_year     2012
_journal_volume     68
_journal_issue      3
_journal_page_first     m329
_journal_page_last     m329
_journal_paper_category     QM
_journal_paper_doi     10.1107/S1600536812007404
_journal_coeditor_code     HB6645
_publ_contact_author_name     'Dr. Ling Zeng'
_publ_contact_author_address
;
College of Chemistry and Chemical Engineering of Bohai University,
Jinzhou, Liaoning 121000
People's Republic of China
;
_publ_contact_author_email     zengling1976@163.com
_publ_contact_author_fax     '+86 416 3400302'
_publ_contact_author_phone     '+86 416 3400302'
_publ_section_title
;\
(Acetato-\k<i>O</i>)diaqua[2-(1<i>H</i>-benzotriazol-1-yl)acetato-\k<i>O</i>]\
(1,10-phenanthroline-\k^2^<i>N</i>,<i>N</i>')manganese(II) dihydrate
;
loop_
    _publ_author_name
    _publ_author_footnote
    _publ_author_address
    'Ling Zeng' .
;
College of Chemistry and Chemical Engineering of Bohai University,
Jinzhou, Liaoning 121000
People's Republic of China
;
data_I
_chemical_name_systematic
;
(Acetato-\k<i>O</i>)diaqua[2-(1<i>H</i>-benzotriazol-1-yl)acetato-
\k<i>O</i>](1,10-phenanthroline-\k^2^<i>N</i>,<i>N</i>') manganese(II)
dihydrate
;
_chemical_name_common     ?
_chemical_formula_moiety     'C22 H21 Mn N5 O6, 2(H2 O)'
_chemical_formula_sum     'C22 H25 Mn N5 O8'
_chemical_formula_iupac
                      '[Mn (C8 H6 N3 O2) (C2 H3 O2) (C12 H8 N2) (H2 O)2], 2H2 O'
_chemical_formula_weight     542.41
_chemical_melting_point     ?
_symmetry_cell_setting     orthorhombic
_symmetry_space_group_name_H-M     'P 21 21 21'
_symmetry_space_group_name_Hall     'P 2ac 2ab'
loop_
    _symmetry_equiv_pos_as_xyz
    'x, y, z'
    '-x+1/2, -y, z+1/2'
    '-x, y+1/2, -z+1/2'
    'x+1/2, -y+1/2, -z'
_cell_length_a     6.8770(10)
_cell_length_b     17.383(3)
_cell_length_c     20.033(3)
_cell_angle_alpha     90.00
_cell_angle_beta     90.00
_cell_angle_gamma     90.00
_cell_volume     2394.9(6)
_cell_formula_units_Z     4
_cell_measurement_reflns_used     6090
_cell_measurement_theta_min     2.34
_cell_measurement_theta_max     25.13
_cell_measurement_temperature     296(2)
_exptl_crystal_description     block
_exptl_crystal_colour     'light yellow'
_exptl_crystal_size_max     0.22
_exptl_crystal_size_mid     0.18
_exptl_crystal_size_min     0.16
_exptl_crystal_density_diffrn     1.504
_exptl_crystal_density_meas     ?
_exptl_crystal_density_method     'not measured'
_exptl_crystal_F_000     1124
_exptl_absorpt_coefficient_mu     0.609
_exptl_absorpt_correction_type     multi-scan
_exptl_absorpt_process_details     '(SADABS; Bruker, 2005)'
_exptl_absorpt_correction_T_min     0.8777
_exptl_absorpt_correction_T_max     0.9088
_exptl_special_details
;
;
_diffrn_ambient_temperature     296(2)
_diffrn_radiation_type     MoK\a
_diffrn_radiation_wavelength     0.71073
_diffrn_radiation_source     'fine-focus sealed tube'
_diffrn_radiation_monochromator     graphite
_diffrn_measurement_device_type     'Bruker APEXII CCD area-detector'
_diffrn_measurement_method     '\f and \w scans'
_diffrn_detector_area_resol_mean     ?
_diffrn_reflns_number     16178
_diffrn_reflns_av_R_equivalents     0.0292
_diffrn_reflns_av_sigmaI/netI     0.0317
_diffrn_reflns_theta_min     2.03
_diffrn_reflns_theta_max     25.04
_diffrn_reflns_theta_full     25.04
_diffrn_measured_fraction_theta_max     1.000
_diffrn_measured_fraction_theta_full     1.000
_diffrn_reflns_limit_h_min     -8
_diffrn_reflns_limit_h_max     8
_diffrn_reflns_limit_k_min     -20
_diffrn_reflns_limit_k_max     17
_diffrn_reflns_limit_l_min     -23
_diffrn_reflns_limit_l_max     23
_diffrn_standards_number     0
_diffrn_standards_interval_count     .
_diffrn_standards_interval_time     .
_diffrn_standards_decay_%     0
_refine_special_details
;
Refinement of <i>F</i>^2^ against ALL reflections. The weighted <i>R</i>-factor
<i>wR</i> and goodness of fit <i>S</i> are based on <i>F</i>^2^, conventional
<i>R</i>-factors <i>R</i> are based on <i>F</i>, with <i>F</i> set to zero for
negative <i>F</i>^2^. The threshold expression of <i>F</i>^2^ >
\s(<i>F</i>^2^) is used only for calculating <i>R</i>-factors(gt) <i>etc</i>.
and is not relevant to the choice of reflections for refinement.
<i>R</i>-factors based on <i>F</i>^2^ are statistically about twice as large
as those based on <i>F</i>, and <i>R</i>- factors based on ALL data will be
even larger.
;
_reflns_number_total     4247
_reflns_number_gt     3921
_reflns_threshold_expression     I>2\s(I)
_refine_ls_structure_factor_coef     Fsqd
_refine_ls_matrix_type     full
_refine_ls_R_factor_all     0.0306
_refine_ls_R_factor_gt     0.0266
_refine_ls_wR_factor_gt     0.0636
_refine_ls_wR_factor_ref     0.0659
_refine_ls_goodness_of_fit_ref     1.004
_refine_ls_restrained_S_all     1.004
_refine_ls_number_reflns     4247
_refine_ls_number_parameters     325
_refine_ls_number_restraints     1
_refine_ls_hydrogen_treatment     constr
_refine_ls_weighting_scheme     calc
_refine_ls_weighting_details
         'calc w=1/[\s^2^(Fo^2^)+(0.0345P)^2^+0.2440P] where P=(Fo^2^+2Fc^2^)/3'
_atom_sites_solution_hydrogens     geom
_atom_sites_solution_primary     direct
_atom_sites_solution_secondary     difmap
_refine_ls_shift/su_max     0.001
_refine_ls_shift/su_mean     0.000
_refine_diff_density_max     0.195
_refine_diff_density_min     -0.155
_refine_ls_extinction_method     none
_refine_ls_extinction_coef     ?
_refine_ls_abs_structure_details     'Flack (1983), 1798 Friedel pairs'
_refine_ls_abs_structure_Flack     -0.028(15)
loop_
    _atom_type_symbol
    _atom_type_description
    _atom_type_scat_dispersion_real
    _atom_type_scat_dispersion_imag
    _atom_type_scat_source
    'C' 'C' 0.0033 0.0016
                         'International Tables Vol C Tables 4.2.6.8 and 6.1.1.4'
    'H' 'H' 0.0000 0.0000
                         'International Tables Vol C Tables 4.2.6.8 and 6.1.1.4'
    'N' 'N' 0.0061 0.0033
                         'International Tables Vol C Tables 4.2.6.8 and 6.1.1.4'
    'O' 'O' 0.0106 0.0060
                         'International Tables Vol C Tables 4.2.6.8 and 6.1.1.4'
    'Mn' 'Mn' 0.3368 0.7283
                         'International Tables Vol C Tables 4.2.6.8 and 6.1.1.4'
_computing_data_collection     'APEX2 (Bruker, 2005)'
_computing_cell_refinement     'SAINT (Bruker, 2005)'
_computing_data_reduction     'SAINT (Bruker, 2005)'
_computing_structure_solution     'SHELXS97 (Sheldrick, 2008)'
_computing_structure_refinement     'SHELXL97 (Sheldrick, 2008)'
_computing_molecular_graphics     'SHELXTL (Sheldrick, 2008)'
_computing_publication_material     'SHELXTL (Sheldrick, 2008)'
loop_
    _atom_site_type_symbol
    _atom_site_label
    _atom_site_fract_x
    _atom_site_fract_y
    _atom_site_fract_z
    _atom_site_U_iso_or_equiv
    _atom_site_adp_type
    _atom_site_calc_flag
    _atom_site_refinement_flags
    _atom_site_occupancy
    _atom_site_symmetry_multiplicity
    _atom_site_disorder_assembly
    _atom_site_disorder_group
    Mn Mn1 0.48232(4) 0.569128(16) 0.144955(13) 0.03039(9) Uani d . 1 1 . .
    O O1 0.3490(3) 0.62223(10) 0.22730(6) 0.0460(4) Uani d . 1 1 . .
    O O2 0.2052(2) 0.64743(9) 0.32397(7) 0.0447(4) Uani d . 1 1 . .
    O O3 0.5219(2) 0.45338(8) 0.18058(7) 0.0418(4) Uani d . 1 1 . .
    O O4 0.8210(2) 0.45172(9) 0.22318(9) 0.0517(4) Uani d . 1 1 . .
    O O5 0.1767(2) 0.54730(10) 0.11431(7) 0.0458(4) Uani d . 1 1 . .
    H H23 0.1486 0.5276 0.0767 0.069 Uiso d R 1 1 . .
    H H24 0.0736 0.5646 0.1323 0.069 Uiso d R 1 1 . .
    O O6 0.7967(2) 0.59177(9) 0.17539(7) 0.0424(4) Uani d . 1 1 . .
    H H25 0.8153 0.6291 0.2021 0.064 Uiso d R 1 1 . .
    H H26 0.8158 0.5514 0.1984 0.064 Uiso d R 1 1 . .
    O O7 0.1737(3) 0.37049(11) 0.22114(9) 0.0654(5) Uani d . 1 1 . .
    H H27 0.0775 0.4010 0.2181 0.098 Uiso d R 1 1 . .
    H H28 0.2695 0.3973 0.2078 0.098 Uiso d R 1 1 . .
    O O8 0.1294(3) 0.20584(10) 0.23428(9) 0.0627(5) Uani d . 1 1 . .
    H H29 0.1366 0.2544 0.2300 0.094 Uiso d R 1 1 . .
    H H30 0.0210 0.1928 0.2173 0.094 Uiso d R 1 1 . .
    N N1 0.4872(3) 0.57294(9) 0.39664(7) 0.0361(4) Uani d . 1 1 . .
    N N2 0.4403(3) 0.50889(11) 0.43050(9) 0.0429(5) Uani d . 1 1 . .
    N N3 0.4474(3) 0.52448(11) 0.49445(9) 0.0434(5) Uani d . 1 1 . .
    N N4 0.5099(3) 0.68006(9) 0.08755(7) 0.0368(4) Uani d . 1 1 . .
    N N5 0.5326(3) 0.53668(9) 0.03534(7) 0.0339(4) Uani d . 1 1 . .
    C C1 0.3324(3) 0.61825(12) 0.29005(9) 0.0336(5) Uani d . 1 1 . .
    C C2 0.4949(4) 0.57245(13) 0.32387(9) 0.0488(6) Uani d . 1 1 . .
    H H2A 0.4886 0.5196 0.3086 0.059 Uiso calc R 1 1 . .
    H H2B 0.6192 0.5933 0.3098 0.059 Uiso calc R 1 1 . .
    C C3 0.5260(3) 0.63196(12) 0.43862(9) 0.0341(5) Uani d . 1 1 . .
    C C4 0.5872(4) 0.70775(14) 0.42952(13) 0.0484(6) Uani d . 1 1 . .
    H H4 0.6056 0.7289 0.3874 0.058 Uiso calc R 1 1 . .
    C C5 0.6184(4) 0.74899(16) 0.48687(15) 0.0603(7) Uani d U 1 1 . .
    H H5A 0.6593 0.7998 0.4833 0.072 Uiso calc R 1 1 . .
    C C6 0.5913(4) 0.71776(19) 0.55020(14) 0.0636(7) Uani d U 1 1 . .
    H H6A 0.6137 0.7485 0.5874 0.076 Uiso calc R 1 1 . .
    C C7 0.5332(4) 0.64393(16) 0.55946(11) 0.0537(7) Uani d . 1 1 . .
    H H7 0.5162 0.6234 0.6019 0.064 Uiso calc R 1 1 . .
    C C8 0.5003(4) 0.60032(12) 0.50197(9) 0.0373(5) Uani d . 1 1 . .
    C C9 0.5099(4) 0.74978(12) 0.11341(12) 0.0505(6) Uani d . 1 1 . .
    H H9 0.5076 0.7546 0.1596 0.061 Uiso calc R 1 1 . .
    C C10 0.5130(5) 0.81644(13) 0.07508(15) 0.0637(7) Uani d . 1 1 . .
    H H10 0.5148 0.8646 0.0953 0.076 Uiso calc R 1 1 . .
    C C11 0.5133(5) 0.80988(14) 0.00765(15) 0.0626(7) Uani d . 1 1 . .
    H H11 0.5120 0.8539 -0.0188 0.075 Uiso calc R 1 1 . .
    C C12 0.5157(4) 0.73761(13) -0.02219(11) 0.0485(6) Uani d . 1 1 . .
    C C13 0.5152(5) 0.7250(2) -0.09288(13) 0.0670(8) Uani d . 1 1 . .
    H H13 0.5122 0.7671 -0.1215 0.080 Uiso calc R 1 1 . .
    C C14 0.5191(5) 0.65418(19) -0.11858(11) 0.0636(8) Uani d . 1 1 . .
    H H14 0.5179 0.6482 -0.1647 0.076 Uiso calc R 1 1 . .
    C C15 0.5248(4) 0.58742(15) -0.07722(10) 0.0483(6) Uani d . 1 1 . .
    C C16 0.5316(4) 0.51232(17) -0.10186(11) 0.0578(7) Uani d . 1 1 . .
    H H16 0.5319 0.5036 -0.1477 0.069 Uiso calc R 1 1 . .
    C C17 0.5376(4) 0.45219(16) -0.05881(13) 0.0545(7) Uani d . 1 1 . .
    H H17 0.5406 0.4020 -0.0747 0.065 Uiso calc R 1 1 . .
    C C18 0.5393(3) 0.46666(13) 0.00980(11) 0.0437(6) Uani d . 1 1 . .
    H H18 0.5455 0.4250 0.0389 0.052 Uiso calc R 1 1 . .
    C C19 0.5254(3) 0.59700(12) -0.00732(9) 0.0338(5) Uani d . 1 1 . .
    C C20 0.5160(3) 0.67305(11) 0.01976(9) 0.0341(5) Uani d . 1 1 . .
    C C21 0.6669(3) 0.41917(13) 0.20661(9) 0.0349(5) Uani d . 1 1 . .
    C C22 0.6497(4) 0.33410(13) 0.21677(14) 0.0557(7) Uani d . 1 1 . .
    H H22A 0.6840 0.3080 0.1762 0.084 Uiso calc R 1 1 . .
    H H22B 0.5183 0.3215 0.2287 0.084 Uiso calc R 1 1 . .
    H H22C 0.7359 0.3183 0.2519 0.084 Uiso calc R 1 1 . .
loop_
    _atom_site_aniso_label
    _atom_site_aniso_U_11
    _atom_site_aniso_U_22
    _atom_site_aniso_U_33
    _atom_site_aniso_U_12
    _atom_site_aniso_U_13
    _atom_site_aniso_U_23
    Mn1 0.03638(17) 0.03095(16) 0.02383(13) 0.00024(15) 0.00013(13) 0.00160(11)
    O1 0.0583(11) 0.0556(10) 0.0240(7) 0.0128(9) 0.0010(7) -0.0032(7)
    O2 0.0480(10) 0.0552(10) 0.0310(8) 0.0156(9) 0.0037(7) 0.0004(7)
    O3 0.0390(9) 0.0354(8) 0.0509(8) 0.0020(8) -0.0088(8) 0.0104(6)
    O4 0.0420(10) 0.0405(10) 0.0726(11) 0.0014(8) -0.0154(9) 0.0022(8)
    O5 0.0341(9) 0.0671(11) 0.0362(8) -0.0008(8) -0.0004(7) -0.0153(7)
    O6 0.0447(9) 0.0406(9) 0.0419(8) -0.0057(7) -0.0029(7) -0.0001(7)
    O7 0.0470(11) 0.0570(11) 0.0921(14) 0.0034(10) 0.0073(10) 0.0243(11)
    O8 0.0586(12) 0.0496(11) 0.0799(12) -0.0010(9) -0.0242(10) 0.0122(9)
    N1 0.0415(10) 0.0395(10) 0.0273(7) 0.0077(13) -0.0013(8) 0.0017(7)
    N2 0.0453(12) 0.0393(11) 0.0441(10) 0.0049(9) -0.0028(9) 0.0036(9)
    N3 0.0438(12) 0.0478(12) 0.0387(10) 0.0015(9) -0.0006(9) 0.0117(8)
    N4 0.0414(11) 0.0318(9) 0.0371(8) 0.0015(10) 0.0050(9) 0.0001(7)
    N5 0.0321(10) 0.0371(9) 0.0324(8) 0.0040(8) 0.0019(8) -0.0032(7)
    C1 0.0427(13) 0.0319(11) 0.0261(10) 0.0007(10) 0.0013(9) -0.0037(9)
    C2 0.0563(15) 0.0632(15) 0.0269(9) 0.0230(18) 0.0022(11) -0.0051(9)
    C3 0.0321(12) 0.0371(11) 0.0330(9) 0.0049(10) 0.0012(9) 0.0013(8)
    C4 0.0407(14) 0.0443(15) 0.0603(15) 0.0040(11) 0.0029(12) 0.0121(12)
    C5 0.0494(17) 0.0433(15) 0.0882(16) -0.0034(13) -0.0059(15) -0.0134(14)
    C6 0.0537(17) 0.075(2) 0.0617(13) 0.0075(15) -0.0164(13) -0.0298(13)
    C7 0.0493(16) 0.0760(18) 0.0358(11) 0.0113(15) -0.0073(12) -0.0072(11)
    C8 0.0317(12) 0.0489(12) 0.0315(9) 0.0066(12) -0.0012(10) 0.0035(9)
    C9 0.0559(16) 0.0359(13) 0.0599(13) -0.0002(14) 0.0089(14) -0.0057(10)
    C10 0.0580(18) 0.0285(12) 0.105(2) -0.0003(14) 0.0102(19) 0.0030(13)
    C11 0.0507(17) 0.0422(14) 0.095(2) 0.0008(15) 0.0110(17) 0.0320(14)
    C12 0.0333(13) 0.0524(14) 0.0600(13) 0.0024(13) 0.0046(12) 0.0270(11)
    C13 0.0529(17) 0.095(2) 0.0532(14) -0.0038(19) 0.0006(15) 0.0428(15)
    C14 0.0526(17) 0.108(2) 0.0303(10) -0.007(2) 0.0014(12) 0.0226(13)
    C15 0.0337(12) 0.0810(18) 0.0302(10) -0.0027(14) 0.0055(10) -0.0009(10)
    C16 0.0446(16) 0.094(2) 0.0348(11) -0.0011(16) 0.0051(12) -0.0204(13)
    C17 0.0375(13) 0.0660(16) 0.0600(14) 0.0016(13) 0.0025(12) -0.0336(13)
    C18 0.0378(14) 0.0416(13) 0.0518(12) 0.0042(11) -0.0007(11) -0.0119(10)
    C19 0.0247(11) 0.0483(12) 0.0283(9) -0.0001(10) 0.0041(9) 0.0031(8)
    C20 0.0269(11) 0.0401(11) 0.0354(9) 0.0010(11) 0.0015(9) 0.0101(8)
    C21 0.0406(13) 0.0348(12) 0.0294(10) 0.0048(11) 0.0032(9) 0.0034(9)
    C22 0.0520(17) 0.0395(14) 0.0756(17) 0.0032(12) -0.0033(14) 0.0150(13)
_geom_special_details
;
All e.s.d.'s (except the e.s.d. in the dihedral angle between two l.s. planes)
are estimated using the full covariance matrix. The cell e.s.d.'s are taken
into account individually in the estimation of e.s.d.'s in distances, angles
and torsion angles; correlations between e.s.d.'s in cell parameters are only
used when they are defined by crystal symmetry. An approximate (isotropic)
treatment of cell e.s.d.'s is used for estimating e.s.d.'s involving l.s.
planes.
;
loop_
    _geom_bond_atom_site_label_1
    _geom_bond_atom_site_label_2
    _geom_bond_site_symmetry_2
    _geom_bond_distance
    _geom_bond_publ_flag
    Mn1 O1 . 2.1009(14) y
    Mn1 O3 . 2.1522(14) y
    Mn1 O5 . 2.2221(16) y
    Mn1 O6 . 2.2807(16) y
    Mn1 N4 . 2.2532(16) y
    Mn1 N5 . 2.2935(16) y
    O1 C1 . 1.264(2) ?
    O2 C1 . 1.218(2) ?
    O3 C21 . 1.272(3) ?
    O4 C21 . 1.247(3) ?
    O5 H23 . 0.8499 ?
    O5 H24 . 0.8499 ?
    O6 H25 . 0.8500 ?
    O6 H26 . 0.8500 ?
    O7 H27 . 0.8500 ?
    O7 H28 . 0.8501 ?
    O8 H29 . 0.8499 ?
    O8 H30 . 0.8500 ?
    N1 N2 . 1.343(2) ?
    N1 C3 . 1.353(3) ?
    N1 C2 . 1.459(2) ?
    N2 N3 . 1.310(3) ?
    N3 C8 . 1.376(3) ?
    N4 C9 . 1.318(3) ?
    N4 C20 . 1.364(2) ?
    N5 C18 . 1.321(3) ?
    N5 C19 . 1.354(2) ?
    C1 C2 . 1.530(3) ?
    C2 H2A . 0.9700 ?
    C2 H2B . 0.9700 ?
    C3 C8 . 1.394(3) ?
    C3 C4 . 1.395(3) ?
    C4 C5 . 1.371(4) ?
    C4 H4 . 0.9300 ?
    C5 C6 . 1.392(4) ?
    C5 H5A . 0.9300 ?
    C6 C7 . 1.357(4) ?
    C6 H6A . 0.9300 ?
    C7 C8 . 1.397(3) ?
    C7 H7 . 0.9300 ?
    C9 C10 . 1.390(3) ?
    C9 H9 . 0.9300 ?
    C10 C11 . 1.356(4) ?
    C10 H10 . 0.9300 ?
    C11 C12 . 1.391(4) ?
    C11 H11 . 0.9300 ?
    C12 C20 . 1.402(3) ?
    C12 C13 . 1.433(4) ?
    C13 C14 . 1.334(4) ?
    C13 H13 . 0.9300 ?
    C14 C15 . 1.427(4) ?
    C14 H14 . 0.9300 ?
    C15 C16 . 1.396(4) ?
    C15 C19 . 1.410(3) ?
    C16 C17 . 1.356(4) ?
    C16 H16 . 0.9300 ?
    C17 C18 . 1.397(3) ?
    C17 H17 . 0.9300 ?
    C18 H18 . 0.9300 ?
    C19 C20 . 1.430(3) ?
    C21 C22 . 1.497(3) ?
    C22 H22A . 0.9600 ?
    C22 H22B . 0.9600 ?
    C22 H22C . 0.9600 ?
loop_
    _geom_angle_atom_site_label_1
    _geom_angle_atom_site_label_2
    _geom_angle_atom_site_label_3
    _geom_angle_site_symmetry_1
    _geom_angle_site_symmetry_3
    _geom_angle
    _geom_angle_publ_flag
    O1 Mn1 O3 . . 101.87(6) ?
    O1 Mn1 O5 . . 83.06(6) ?
    O3 Mn1 O5 . . 92.96(6) ?
    O1 Mn1 N4 . . 93.52(6) ?
    O3 Mn1 N4 . . 163.47(6) ?
    O5 Mn1 N4 . . 94.87(7) ?
    O1 Mn1 O6 . . 97.35(6) ?
    O3 Mn1 O6 . . 87.29(6) ?
    O5 Mn1 O6 . . 179.46(5) ?
    N4 Mn1 O6 . . 84.77(7) ?
    O1 Mn1 N5 . . 157.76(6) ?
    O3 Mn1 N5 . . 93.93(6) ?
    O5 Mn1 N5 . . 80.56(6) ?
    N4 Mn1 N5 . . 73.09(6) y
    O6 Mn1 N5 . . 98.95(6) ?
    C1 O1 Mn1 . . 142.76(15) ?
    C21 O3 Mn1 . . 132.21(14) ?
    Mn1 O5 H23 . . 121.9 ?
    Mn1 O5 H24 . . 127.7 ?
    H23 O5 H24 . . 109.1 ?
    Mn1 O6 H25 . . 116.2 ?
    Mn1 O6 H26 . . 98.5 ?
    H25 O6 H26 . . 105.5 ?
    H27 O7 H28 . . 103.8 ?
    H29 O8 H30 . . 106.1 ?
    N2 N1 C3 . . 111.23(15) ?
    N2 N1 C2 . . 120.56(18) ?
    C3 N1 C2 . . 128.20(18) ?
    N3 N2 N1 . . 108.26(17) ?
    N2 N3 C8 . . 108.36(17) ?
    C9 N4 C20 . . 118.25(17) ?
    C9 N4 Mn1 . . 125.90(14) ?
    C20 N4 Mn1 . . 115.74(13) ?
    C18 N5 C19 . . 118.07(17) ?
    C18 N5 Mn1 . . 127.06(14) ?
    C19 N5 Mn1 . . 114.11(12) ?
    O2 C1 O1 . . 126.6(2) ?
    O2 C1 C2 . . 119.59(17) ?
    O1 C1 C2 . . 113.76(18) ?
    N1 C2 C1 . . 114.38(19) ?
    N1 C2 H2A . . 108.7 ?
    C1 C2 H2A . . 108.7 ?
    N1 C2 H2B . . 108.7 ?
    C1 C2 H2B . . 108.7 ?
    H2A C2 H2B . . 107.6 ?
    N1 C3 C8 . . 103.98(17) ?
    N1 C3 C4 . . 133.98(19) ?
    C8 C3 C4 . . 122.0(2) ?
    C5 C4 C3 . . 115.6(2) ?
    C5 C4 H4 . . 122.2 ?
    C3 C4 H4 . . 122.2 ?
    C4 C5 C6 . . 122.6(3) ?
    C4 C5 H5A . . 118.7 ?
    C6 C5 H5A . . 118.7 ?
    C7 C6 C5 . . 122.2(2) ?
    C7 C6 H6A . . 118.9 ?
    C5 C6 H6A . . 118.9 ?
    C6 C7 C8 . . 116.6(2) ?
    C6 C7 H7 . . 121.7 ?
    C8 C7 H7 . . 121.7 ?
    N3 C8 C3 . . 108.16(17) ?
    N3 C8 C7 . . 130.8(2) ?
    C3 C8 C7 . . 121.0(2) ?
    N4 C9 C10 . . 123.3(2) ?
    N4 C9 H9 . . 118.3 ?
    C10 C9 H9 . . 118.3 ?
    C11 C10 C9 . . 118.7(2) ?
    C11 C10 H10 . . 120.6 ?
    C9 C10 H10 . . 120.6 ?
    C10 C11 C12 . . 120.3(2) ?
    C10 C11 H11 . . 119.9 ?
    C12 C11 H11 . . 119.9 ?
    C11 C12 C20 . . 117.7(2) ?
    C11 C12 C13 . . 124.2(2) ?
    C20 C12 C13 . . 118.0(2) ?
    C14 C13 C12 . . 121.5(2) ?
    C14 C13 H13 . . 119.3 ?
    C12 C13 H13 . . 119.3 ?
    C13 C14 C15 . . 121.8(2) ?
    C13 C14 H14 . . 119.1 ?
    C15 C14 H14 . . 119.1 ?
    C16 C15 C19 . . 117.5(2) ?
    C16 C15 C14 . . 123.8(2) ?
    C19 C15 C14 . . 118.7(2) ?
    C17 C16 C15 . . 119.8(2) ?
    C17 C16 H16 . . 120.1 ?
    C15 C16 H16 . . 120.1 ?
    C16 C17 C18 . . 119.2(2) ?
    C16 C17 H17 . . 120.4 ?
    C18 C17 H17 . . 120.4 ?
    N5 C18 C17 . . 123.1(2) ?
    N5 C18 H18 . . 118.4 ?
    C17 C18 H18 . . 118.4 ?
    N5 C19 C15 . . 122.4(2) ?
    N5 C19 C20 . . 118.57(16) ?
    C15 C19 C20 . . 119.05(19) ?
    N4 C20 C12 . . 121.69(19) ?
    N4 C20 C19 . . 117.48(16) ?
    C12 C20 C19 . . 120.83(18) ?
    O4 C21 O3 . . 124.3(2) ?
    O4 C21 C22 . . 118.6(2) ?
    O3 C21 C22 . . 117.1(2) ?
    C21 C22 H22A . . 109.5 ?
    C21 C22 H22B . . 109.5 ?
    H22A C22 H22B . . 109.5 ?
    C21 C22 H22C . . 109.5 ?
    H22A C22 H22C . . 109.5 ?
    H22B C22 H22C . . 109.5 ?
loop_
    _geom_torsion_atom_site_label_1
    _geom_torsion_atom_site_label_2
    _geom_torsion_atom_site_label_3
    _geom_torsion_atom_site_label_4
    _geom_torsion_site_symmetry_1
    _geom_torsion_site_symmetry_2
    _geom_torsion_site_symmetry_3
    _geom_torsion_site_symmetry_4
    _geom_torsion
    _geom_torsion_publ_flag
    O3 Mn1 O1 C1 . . . . 25.8(3) ?
    O5 Mn1 O1 C1 . . . . 117.4(3) ?
    N4 Mn1 O1 C1 . . . . -148.1(3) ?
    O6 Mn1 O1 C1 . . . . -63.0(3) ?
    N5 Mn1 O1 C1 . . . . 160.1(2) ?
    O1 Mn1 O3 C21 . . . . -96.90(18) ?
    O5 Mn1 O3 C21 . . . . 179.57(17) ?
    N4 Mn1 O3 C21 . . . . 61.4(3) ?
    O6 Mn1 O3 C21 . . . . 0.04(17) ?
    N5 Mn1 O3 C21 . . . . 98.84(18) ?
    C3 N1 N2 N3 . . . . 0.0(3) ?
    C2 N1 N2 N3 . . . . 178.9(2) ?
    N1 N2 N3 C8 . . . . -0.1(3) ?
    O1 Mn1 N4 C9 . . . . 22.2(2) ?
    O3 Mn1 N4 C9 . . . . -136.5(2) ?
    O5 Mn1 N4 C9 . . . . 105.5(2) ?
    O6 Mn1 N4 C9 . . . . -74.9(2) ?
    N5 Mn1 N4 C9 . . . . -175.9(3) ?
    O1 Mn1 N4 C20 . . . . -153.93(19) ?
    O3 Mn1 N4 C20 . . . . 47.4(3) ?
    O5 Mn1 N4 C20 . . . . -70.61(18) ?
    O6 Mn1 N4 C20 . . . . 108.99(19) ?
    N5 Mn1 N4 C20 . . . . 7.98(17) ?
    O1 Mn1 N5 C18 . . . . -123.4(2) ?
    O3 Mn1 N5 C18 . . . . 12.03(19) ?
    O5 Mn1 N5 C18 . . . . -80.32(19) ?
    N4 Mn1 N5 C18 . . . . -178.4(2) ?
    O6 Mn1 N5 C18 . . . . 99.90(19) ?
    O1 Mn1 N5 C19 . . . . 46.3(3) ?
    O3 Mn1 N5 C19 . . . . -178.25(15) ?
    O5 Mn1 N5 C19 . . . . 89.40(15) ?
    N4 Mn1 N5 C19 . . . . -8.68(15) ?
    O6 Mn1 N5 C19 . . . . -90.38(15) ?
    Mn1 O1 C1 O2 . . . . -161.02(19) ?
    Mn1 O1 C1 C2 . . . . 20.0(4) ?
    N2 N1 C2 C1 . . . . 110.1(2) ?
    C3 N1 C2 C1 . . . . -71.2(3) ?
    O2 C1 C2 N1 . . . . -4.1(3) ?
    O1 C1 C2 N1 . . . . 174.9(2) ?
    N2 N1 C3 C8 . . . . 0.1(3) ?
    C2 N1 C3 C8 . . . . -178.7(2) ?
    N2 N1 C3 C4 . . . . 177.1(2) ?
    C2 N1 C3 C4 . . . . -1.7(5) ?
    N1 C3 C4 C5 . . . . -177.2(3) ?
    C8 C3 C4 C5 . . . . -0.6(4) ?
    C3 C4 C5 C6 . . . . 0.0(4) ?
    C4 C5 C6 C7 . . . . 0.5(4) ?
    C5 C6 C7 C8 . . . . -0.4(4) ?
    N2 N3 C8 C3 . . . . 0.1(3) ?
    N2 N3 C8 C7 . . . . -177.9(3) ?
    N1 C3 C8 N3 . . . . -0.1(3) ?
    C4 C3 C8 N3 . . . . -177.6(2) ?
    N1 C3 C8 C7 . . . . 178.2(2) ?
    C4 C3 C8 C7 . . . . 0.7(4) ?
    C6 C7 C8 N3 . . . . 177.7(3) ?
    C6 C7 C8 C3 . . . . -0.1(4) ?
    C20 N4 C9 C10 . . . . 0.9(4) ?
    Mn1 N4 C9 C10 . . . . -175.1(2) ?
    N4 C9 C10 C11 . . . . 1.0(5) ?
    C9 C10 C11 C12 . . . . -1.7(5) ?
    C10 C11 C12 C20 . . . . 0.5(5) ?
    C10 C11 C12 C13 . . . . 179.7(3) ?
    C11 C12 C13 C14 . . . . 179.5(3) ?
    C20 C12 C13 C14 . . . . -1.3(5) ?
    C12 C13 C14 C15 . . . . -0.3(5) ?
    C13 C14 C15 C16 . . . . -179.1(3) ?
    C13 C14 C15 C19 . . . . 0.3(5) ?
    C19 C15 C16 C17 . . . . 0.3(4) ?
    C14 C15 C16 C17 . . . . 179.7(3) ?
    C15 C16 C17 C18 . . . . -0.8(4) ?
    C19 N5 C18 C17 . . . . -0.6(3) ?
    Mn1 N5 C18 C17 . . . . 168.77(17) ?
    C16 C17 C18 N5 . . . . 1.0(4) ?
    C18 N5 C19 C15 . . . . 0.1(3) ?
    Mn1 N5 C19 C15 . . . . -170.66(17) ?
    C18 N5 C19 C20 . . . . 179.4(2) ?
    Mn1 N5 C19 C20 . . . . 8.6(3) ?
    C16 C15 C19 N5 . . . . 0.1(4) ?
    C14 C15 C19 N5 . . . . -179.4(2) ?
    C16 C15 C19 C20 . . . . -179.2(2) ?
    C14 C15 C19 C20 . . . . 1.3(4) ?
    C9 N4 C20 C12 . . . . -2.1(4) ?
    Mn1 N4 C20 C12 . . . . 174.27(19) ?
    C9 N4 C20 C19 . . . . 177.1(2) ?
    Mn1 N4 C20 C19 . . . . -6.5(3) ?
    C11 C12 C20 N4 . . . . 1.4(4) ?
    C13 C12 C20 N4 . . . . -177.8(3) ?
    C11 C12 C20 C19 . . . . -177.7(2) ?
    C13 C12 C20 C19 . . . . 3.0(4) ?
    N5 C19 C20 N4 . . . . -1.6(3) ?
    C15 C19 C20 N4 . . . . 177.7(2) ?
    N5 C19 C20 C12 . . . . 177.6(2) ?
    C15 C19 C20 C12 . . . . -3.1(4) ?
    Mn1 O3 C21 O4 . . . . 7.5(3) ?
    Mn1 O3 C21 C22 . . . . -171.64(16) ?
loop_
    _geom_hbond_atom_site_label_D
    _geom_hbond_atom_site_label_H
    _geom_hbond_atom_site_label_A
    _geom_hbond_site_symmetry_A
    _geom_hbond_distance_DH
    _geom_hbond_distance_HA
    _geom_hbond_distance_DA
    _geom_hbond_angle_DHA
    O5 H23 N3 2_564 0.85 1.99 2.838(2) 173
    O5 H24 O6 1_455 0.85 2.14 2.987(2) 172
    O6 H25 O8 3_655 0.85 1.88 2.732(2) 175
    O6 H26 O4 . 0.85 1.80 2.621(2) 161
    O7 H27 O4 1_455 0.85 1.97 2.807(3) 166
    O7 H28 O3 . 0.85 2.06 2.911(2) 174
    O8 H29 O7 . 0.85 2.04 2.890(3) 176
    O8 H30 O2 3_545 0.85 1.93 2.773(2) 171
