# Supplementary material for: (Acetato-κO)diaqua­[2-(1H-benzotriazol-1-yl)acetato-κO](1,10-phenanthroline-κ2 N,N′)manganese(II) dihydrate
Source: Acta Crystallogr Sect E Struct Rep Online. 2012 Feb 24;68(Pt 3):m329. doi: 10.1107/S1600536812007404 (PMC3297274; doi:10.1107/S1600536812007404)
Supplement: Supplementary file 2 [file e-68-0m329-Isup2.hkl]

# 
# h,k,l, Fc-squared, Fo-squared, sigma(Fo-squared) and status flag 
# 
data_I
_shelx_title ' 1 in P2(1)2(1)2(1)' 
_shelx_refln_list_code          4 
_shelx_F_calc_maximum      364.15 
_exptl_crystal_F_000      1124.00 
_reflns_d_resolution_high  0.8395 
 
loop_ 
 _symmetry_equiv_pos_as_xyz 
 'x, y, z' 
 '-x+1/2, -y, z+1/2' 
 '-x, y+1/2, -z+1/2' 
 'x+1/2, -y+1/2, -z' 
 
_cell_length_a     6.8770 
_cell_length_b    17.3833 
_cell_length_c    20.0334 
_cell_angle_alpha  90.000 
_cell_angle_beta   90.000 
_cell_angle_gamma  90.000 
 
_shelx_F_squared_multiplier     1.000 
 
loop_ 
 _refln_index_h 
 _refln_index_k 
 _refln_index_l 
 _refln_F_squared_calc 
 _refln_F_squared_meas 
 _refln_F_squared_sigma 
 _refln_observed_status 
   2   0   0   132607.80   127895.93   2471.15 o 
   4   0   0    21091.94    21326.48    419.37 o 
   6   0   0    10100.14     9967.23    342.47 o 
   8   0   0      249.65      264.25     33.36 o 
   1   1   0       14.20        3.61      3.27 o 
   2   1   0        0.20        2.54      1.93 o 
   3   1   0      191.04      226.62      6.95 o 
   4   1   0     2255.02     2224.04     36.18 o 
   5   1   0      208.28      219.44      8.97 o 
   6   1   0      266.07      259.38     14.18 o 
   7   1   0       20.94       16.03     10.88 o 
   8   1   0        0.65        4.98     17.32 o 
   0   2   0     8883.87     9051.24    304.05 o 
   1   2   0    48875.35    47691.23    919.59 o 
   2   2   0     2566.93     2430.19     63.70 o 
   3   2   0    16890.92    16984.72    258.62 o 
   4   2   0     2981.73     2960.31     46.40 o 
   5   2   0     2062.95     2116.17     36.06 o 
   6   2   0      511.86      507.02     21.72 o 
   7   2   0      910.43      908.62     32.54 o 
   8   2   0      130.15       99.42     17.23 o 
   1   3   0        1.35        8.56      1.91 o 
   2   3   0     6537.06     6685.82    103.02 o 
   3   3   0     2678.24     2808.86     47.10 o 
   4   3   0      934.97      874.04     19.00 o 
   5   3   0      286.58      260.24      9.19 o 
   6   3   0      399.14      415.71     19.74 o 
   7   3   0        1.81       -2.05      7.33 o 
   8   3   0      121.12       85.95     23.09 o 
   0   4   0      978.98     1016.54     27.17 o 
   1   4   0     9087.08     9408.73    184.92 o 
   2   4   0     4211.08     4363.52     77.27 o 
   3   4   0     3680.09     3751.76     60.64 o 
   4   4   0      246.32      231.26      8.60 o 
   5   4   0     1169.78     1080.95     42.15 o 
   6   4   0      776.76      818.68     32.72 o 
   7   4   0      439.64      469.76     28.99 o 
   8   4   0       10.97        9.62     10.88 o 
   1   5   0     1653.17     1755.73     38.50 o 
   2   5   0      841.42      918.69     19.61 o 
   3   5   0     1069.36     1114.03     20.83 o 
   4   5   0     3933.67     3868.69     65.32 o 
   5   5   0       67.74       57.31      6.94 o 
   6   5   0     1496.30     1558.36     56.24 o 
   7   5   0       11.73       10.26      9.98 o 
   0   6   0     8133.04     7795.28    155.47 o 
   1   6   0      132.55      146.37      6.89 o 
   2   6   0     1738.09     1780.64     34.72 o 
   3   6   0     1540.88     1410.05     29.74 o 
   4   6   0     1073.39     1103.37     23.47 o 
   5   6   0        1.32       -2.64      4.42 o 
   6   6   0      894.72      935.18     54.52 o 
   7   6   0       95.52       87.64     15.85 o 
   1   7   0     6560.24     6663.19    115.43 o 
   2   7   0      229.70      249.57     11.11 o 
   3   7   0        5.02        1.93      2.89 o 
   4   7   0     2939.59     3009.70     60.01 o 
   5   7   0      674.33      639.28     24.68 o 
   6   7   0        0.07        1.37      6.58 o 
   7   7   0      107.26       99.42     16.62 o 
   0   8   0     5424.91     5537.44    112.78 o 
   1   8   0     1854.92     2067.65     34.65 o 
   2   8   0     5354.85     5372.26     95.36 o 
   3   8   0     1031.06     1062.47     25.86 o 
   4   8   0     2743.83     2787.89     56.79 o 
   5   8   0      217.27      209.15     15.74 o 
   6   8   0      652.17      654.53     27.13 o 
   7   8   0       93.98      111.55     17.67 o 
   1   9   0       88.99       88.05      4.37 o 
   2   9   0      398.28      377.19     15.11 o 
   3   9   0       29.30       27.65      5.10 o 
   4   9   0      174.05      160.55      9.99 o 
   5   9   0      287.85      281.11     17.21 o 
   6   9   0       80.74       76.06     11.80 o 
   7   9   0        2.93        1.05     15.39 o 
   0  10   0     2001.69     1917.63     37.41 o 
   1  10   0      146.80      127.28      5.39 o 
   2  10   0      273.80      277.49     15.55 o 
   3  10   0     4303.10     4178.12     79.81 o 
   4  10   0      375.41      366.35     15.19 o 
   5  10   0      429.72      422.08     20.98 o 
   6  10   0      243.29      232.06     23.01 o 
   7  10   0      140.24      135.32     22.45 o 
   1  11   0      540.15      535.39     13.60 o 
   2  11   0      221.05      216.72     10.45 o 
   3  11   0      656.06      648.91     24.26 o 
   4  11   0      406.58      378.02     18.15 o 
   5  11   0      510.72      515.07     40.36 o 
   6  11   0       94.92       95.68     12.98 o 
   0  12   0       48.33       55.33      9.62 o 
   1  12   0     1349.39     1264.56     34.81 o 
   2  12   0     1137.95     1090.49     32.22 o 
   3  12   0      911.44      926.41     25.42 o 
   4  12   0      977.78     1034.00     28.47 o 
   5  12   0      236.59      265.58     17.88 o 
   6  12   0       72.81       62.70     11.49 o 
   1  13   0       39.94       43.73      5.09 o 
   2  13   0        0.24       -0.80      3.85 o 
   3  13   0      149.08      124.43      9.68 o 
   4  13   0      227.67      221.81     12.88 o 
   5  13   0      608.56      621.50     27.22 o 
   6  13   0       14.57       16.32      9.24 o 
   0  14   0      140.03      135.98     19.24 o 
   1  14   0      305.40      287.43     15.26 o 
   2  14   0      114.56       92.20      8.19 o 
   3  14   0     1532.68     1583.31     38.24 o 
   4  14   0       21.57       24.68      7.01 o 
   5  14   0        0.91        8.13      8.36 o 
   6  14   0        1.14        8.59      9.24 o 
   1  15   0      275.20      278.70     16.26 o 
   2  15   0       57.84       62.31      9.57 o 
   3  15   0      179.56      166.93     11.57 o 
   4  15   0        1.34        4.83      6.03 o 
   5  15   0      191.68      182.27     16.79 o 
   0  16   0      810.09      805.58     51.32 o 
   1  16   0      620.81      582.33     27.80 o 
   2  16   0      700.57      727.19     28.13 o 
   3  16   0      857.81      796.66     25.33 o 
   4  16   0      188.13      194.51     22.56 o 
   5  16   0       12.59        7.54      8.00 o 
   1  17   0      193.69      171.78     18.08 o 
   2  17   0      115.75      130.70     13.57 o 
   3  17   0      125.91      124.24     13.95 o 
   4  17   0        0.69        1.85      6.80 o 
   0  18   0      120.49       97.49     21.81 o 
   1  18   0     1383.95     1451.64     55.31 o 
   2  18   0       75.44       79.90     17.62 o 
   3  18   0      265.04      293.87     21.19 o 
   4  18   0       31.18       15.99     11.69 o 
   1  19   0       27.69       41.69     12.70 o 
   2  19   0      209.62      203.76     20.81 o 
   3  19   0       39.58       22.19      9.31 o 
   0  20   0      137.69      129.56     26.94 o 
   1  20   0      274.49      277.29     24.93 o 
   2  20   0      235.05      259.16     24.49 o 
   1   0   1    11451.96    11644.82    196.76 o 
   2   0   1     1416.04     1392.01     27.05 o 
   3   0   1    13587.40    14072.85    240.36 o 
   4   0   1     1741.27     1866.84     31.37 o 
   5   0   1      292.28      256.09     10.03 o 
   6   0   1     1063.95      953.74     27.19 o 
   7   0   1      724.33      770.49     37.16 o 
   8   0   1      534.83      393.47     28.08 o 
  -8   1   1      161.78      119.04     23.09 o 
  -7   1   1      307.54      358.80     28.87 o 
  -6   1   1     1115.97     1060.37     34.80 o 
  -5   1   1      573.80      621.00     14.75 o 
  -4   1   1     4903.64     5245.36     77.84 o 
  -3   1   1     4983.26     5203.45     82.83 o 
  -2   1   1     8553.33     8969.78    155.38 o 
  -1   1   1     4027.68     4117.66     72.97 o 
   1   1   1     4200.18     4363.77     84.19 o 
   2   1   1     8627.78     9153.13    138.72 o 
   3   1   1     4904.61     5215.66     92.34 o 
   4   1   1     5043.83     5287.15     84.34 o 
   5   1   1      553.86      573.80     16.12 o 
   6   1   1     1179.18     1223.02     30.72 o 
   7   1   1      317.05      341.87     24.49 o 
   8   1   1      178.89      160.58     19.49 o 
  -8   2   1       42.33       37.20     19.24 o 
  -7   2   1      110.28      108.18     12.29 o 
  -6   2   1      216.31      228.02     14.78 o 
  -5   2   1       86.90       96.00      6.38 o 
  -4   2   1     1862.17     1888.30     30.74 o 
  -3   2   1     3952.04     3909.03     57.68 o 
  -2   2   1     8490.46     8302.90    339.68 o 
  -1   2   1     4275.71     4289.13     74.54 o 
   0   2   1     8994.85     9257.18    220.44 o 
   1   2   1     4286.09     4362.57     86.16 o 
   2   2   1     7919.25     8187.32    141.11 o 
   3   2   1     3909.64     3867.51     70.70 o 
   4   2   1     1662.58     1731.00     36.76 o 
   5   2   1       98.37       97.39      6.96 o 
   6   2   1      173.84      167.82     18.80 o 
   7   2   1      124.91      123.88     13.03 o 
   8   2   1       34.74       37.47     13.13 o 
  -8   3   1        2.79      -15.39     10.26 o 
  -7   3   1      453.21      459.11     22.46 o 
  -6   3   1      209.92      208.81     14.48 o 
  -5   3   1       10.01       19.06      4.23 o 
  -4   3   1      818.06      831.56     18.39 o 
  -3   3   1     3283.58     3301.50     54.43 o 
  -2   3   1     2579.24     2671.77     42.75 o 
  -1   3   1     6163.43     6282.44    108.71 o 
   0   3   1      146.72      149.51      6.35 o 
   1   3   1     6233.18     6388.18    108.56 o 
   2   3   1     2494.64     2557.14     60.76 o 
   3   3   1     3247.34     3338.65     60.89 o 
   4   3   1      821.50      861.46     18.74 o 
   5   3   1        5.61        6.37      3.21 o 
   6   3   1      168.30      153.86     18.13 o 
   7   3   1      460.39      467.52     22.94 o 
   8   3   1        1.04       -7.70     14.11 o 
  -8   4   1      146.72      117.54     17.67 o 
  -7   4   1      289.78      289.16     23.12 o 
  -6   4   1     1179.50     1164.70     34.96 o 
  -5   4   1       28.76       10.37      5.93 o 
  -4   4   1     2530.81     2388.47     61.11 o 
  -3   4   1      423.61      444.98      9.96 o 
  -2   4   1     4699.70     4708.23     73.51 o 
  -1   4   1      370.85      366.03      9.45 o 
   0   4   1     5636.94     5113.26    101.22 o 
   1   4   1      362.36      371.62      9.01 o 
   2   4   1     4568.63     4578.86     82.25 o 
   3   4   1      435.77      482.18     11.12 o 
   4   4   1     2410.88     2369.36     46.56 o 
   5   4   1       40.68       39.15      5.83 o 
   6   4   1     1078.14      993.56     49.05 o 
   7   4   1      267.40      284.74     37.84 o 
   8   4   1      129.38      114.56     17.67 o 
  -7   5   1      444.35      392.23     27.17 o 
  -6   5   1      423.58      484.55     28.12 o 
  -5   5   1      477.94      486.57     16.45 o 
  -4   5   1      627.88      610.03     15.13 o 
  -3   5   1      298.49      283.55      8.52 o 
  -2   5   1       75.25       85.31      4.30 o 
  -1   5   1      437.44      467.37     11.52 o 
   0   5   1      137.90      130.36      3.92 o 
   1   5   1      429.08      465.32     11.09 o 
   2   5   1       97.12      111.77      5.31 o 
   3   5   1      251.78      240.10      7.36 o 
   4   5   1      575.49      561.57     16.71 o 
   5   5   1      407.67      388.06     15.24 o 
   6   5   1      420.74      443.66     26.75 o 
   7   5   1      402.74      407.51     27.21 o 
  -7   6   1      167.74      177.64     19.49 o 
  -6   6   1       30.13       22.66      9.49 o 
  -5   6   1      683.91      659.74     57.72 o 
  -4   6   1      404.36      420.72     15.90 o 
  -3   6   1     1978.24     1929.54     34.63 o 
  -2   6   1     2899.38     2900.11     47.51 o 
  -1   6   1     4704.85     4604.65     85.30 o 
   0   6   1      166.57      147.39      4.50 o 
   1   6   1     4960.32     5002.30     75.36 o 
   2   6   1     2823.86     2850.74     53.35 o 
   3   6   1     1952.67     1925.24     38.89 o 
   4   6   1      365.95      370.33     13.42 o 
   5   6   1      630.87      632.15     17.79 o 
   6   6   1       24.01       36.59      9.12 o 
   7   6   1      158.57      172.93     32.07 o 
  -7   7   1      119.16      102.86     16.33 o 
  -6   7   1      451.84      436.63     41.69 o 
  -5   7   1      349.93      364.82     17.98 o 
  -4   7   1       27.79       23.22      6.30 o 
  -3   7   1     2606.09     2707.49     47.25 o 
  -2   7   1      710.42      796.00     19.33 o 
  -1   7   1     3797.84     3886.64     69.26 o 
   0   7   1      412.65      386.70     12.53 o 
   1   7   1     3585.90     3764.61     60.66 o 
   2   7   1      709.80      816.92     18.63 o 
   3   7   1     2668.44     2803.98     53.01 o 
   4   7   1       18.59       17.85      5.74 o 
   5   7   1      338.20      326.34     16.66 o 
   6   7   1      416.47      401.67     20.74 o 
   7   7   1      108.65       95.02     16.33 o 
  -7   8   1      166.30      147.71     34.64 o 
  -6   8   1      125.54      120.54     22.45 o 
  -5   8   1      946.51      968.99     32.30 o 
  -4   8   1       80.00       74.19      7.01 o 
  -3   8   1     4629.88     4674.66     86.37 o 
  -2   8   1      413.25      380.47     12.31 o 
  -1   8   1     3905.81     3880.33     70.87 o 
   0   8   1     3215.17     3248.43     48.14 o 
   1   8   1     3901.83     3908.28     73.73 o 
   2   8   1      371.51      362.57     10.93 o 
   3   8   1     4577.35     4629.39     85.09 o 
   4   8   1       85.33       81.48     11.95 o 
   5   8   1      954.18      933.87     31.83 o 
   6   8   1      106.59      111.40     13.17 o 
   7   8   1      191.25      185.91     20.81 o 
  -7   9   1       33.94       43.57     14.75 o 
  -6   9   1      107.99      117.94     22.45 o 
  -5   9   1      133.46      108.49     11.99 o 
  -4   9   1      744.94      708.79     28.14 o 
  -3   9   1     1010.93     1016.35     25.08 o 
  -2   9   1     1832.00     1800.57     38.95 o 
  -1   9   1     3908.11     3969.97     71.98 o 
   0   9   1     4102.14     4084.99     66.30 o 
   1   9   1     3768.13     3867.46     62.82 o 
   2   9   1     1957.76     1953.57     37.69 o 
   3   9   1      984.13      979.55     28.59 o 
   4   9   1      745.93      701.53     21.66 o 
   5   9   1      137.55      120.87     20.02 o 
   6   9   1      110.29      110.54     13.66 o 
   7   9   1       37.12       41.80     13.13 o 
  -7  10   1       83.13      103.88     17.16 o 
  -6  10   1      117.21      116.58     13.33 o 
  -5  10   1       37.35       43.14      9.48 o 
  -4  10   1     1910.00     1909.77     42.48 o 
  -3  10   1     1187.89     1137.75     28.64 o 
  -2  10   1     2509.00     2449.84     60.92 o 
  -1  10   1      394.62      429.06     13.40 o 
   0  10   1      894.97      872.80     14.59 o 
   1  10   1      401.79      441.85     10.68 o 
   2  10   1     2499.88     2399.36     56.03 o 
   3  10   1     1228.31     1212.35     33.04 o 
   4  10   1     1904.24     1880.53     47.94 o 
   5  10   1       31.29       30.71      8.37 o 
   6  10   1      110.23      102.52     13.07 o 
   7  10   1       90.19       75.81     15.85 o 
  -6  11   1      148.17      142.91     14.66 o 
  -5  11   1      120.80      115.00     12.47 o 
  -4  11   1      420.63      413.08     16.13 o 
  -3  11   1      307.17      344.12     13.60 o 
  -2  11   1     1766.37     1718.14     37.63 o 
  -1  11   1      481.56      460.94     20.68 o 
   0  11   1     1969.98     2024.69     29.89 o 
   1  11   1      470.12      470.97     21.81 o 
   2  11   1     1764.13     1717.00     42.91 o 
   3  11   1      277.49      309.69     14.98 o 
   4  11   1      422.93      437.71     19.07 o 
   5  11   1      109.23      117.02     12.81 o 
   6  11   1      172.47      161.10     15.41 o 
  -6  12   1       42.36       25.23      9.63 o 
  -5  12   1      284.43      295.40     18.94 o 
  -4  12   1      463.73      484.20     18.40 o 
  -3  12   1      286.39      266.27     12.76 o 
  -2  12   1      801.94      789.27     21.77 o 
  -1  12   1      993.72      999.81     19.50 o 
   0  12   1      321.35      342.69     10.01 o 
   1  12   1     1012.57      983.05     36.29 o 
   2  12   1      803.69      790.03     25.10 o 
   3  12   1      333.49      335.02     14.25 o 
   4  12   1      507.83      519.44     18.89 o 
   5  12   1      291.32      335.51     20.08 o 
   6  12   1       44.72       55.29     11.49 o 
  -6  13   1      161.84      176.92     17.00 o 
  -5  13   1      270.79      281.75     27.02 o 
  -4  13   1      739.34      701.84     27.85 o 
  -3  13   1       50.63       58.69      7.59 o 
  -2  13   1      233.88      235.46     12.22 o 
  -1  13   1      264.73      251.73      8.57 o 
   0  13   1      346.54      374.78     16.19 o 
   1  13   1      240.76      230.19     19.24 o 
   2  13   1      226.29      229.82     11.46 o 
   3  13   1       64.87       71.92      8.13 o 
   4  13   1      814.07      795.51     24.37 o 
   5  13   1      269.50      266.03     18.63 o 
   6  13   1      188.19      206.80     23.34 o 
  -6  14   1      354.01      357.46     22.89 o 
  -5  14   1      275.89      260.02     22.29 o 
  -4  14   1      425.92      440.19     33.21 o 
  -3  14   1      470.73      437.24     17.37 o 
  -2  14   1      291.27      286.20     16.12 o 
  -1  14   1      286.21      315.57     16.47 o 
   0  14   1      101.31       95.13      8.08 o 
   1  14   1      349.10      390.28     17.52 o 
   2  14   1      283.54      314.50     16.50 o 
   3  14   1      522.67      533.60     19.06 o 
   4  14   1      398.35      429.34     18.06 o 
   5  14   1      324.04      351.56     21.00 o 
   6  14   1      352.70      354.72     39.47 o 
  -5  15   1       78.35       54.34     15.23 o 
  -4  15   1      217.70      200.33     16.98 o 
  -3  15   1      104.35      104.78      9.90 o 
  -2  15   1      250.04      272.68     16.04 o 
  -1  15   1      249.76      260.84     15.30 o 
   0  15   1      353.52      400.56     23.12 o 
   1  15   1      213.93      214.11     14.55 o 
   2  15   1      227.09      231.07     15.79 o 
   3  15   1      118.01      111.06     10.23 o 
   4  15   1      196.21      195.62     13.01 o 
   5  15   1      102.65       78.88     12.24 o 
  -5  16   1      261.53      241.89     18.82 o 
  -4  16   1      185.80      207.76     16.39 o 
  -3  16   1      356.39      395.55     26.72 o 
  -2  16   1      368.34      399.84     26.21 o 
  -1  16   1     1003.86     1048.36     33.80 o 
   0  16   1      781.14      743.24     34.01 o 
   1  16   1     1023.68     1049.15     34.06 o 
   2  16   1      366.17      381.28     20.18 o 
   3  16   1      355.47      377.05     21.75 o 
   4  16   1      192.09      186.82     13.16 o 
   5  16   1      264.42      228.66     18.26 o 
  -4  17   1      123.48      116.42     21.81 o 
  -3  17   1      114.25      114.07     13.88 o 
  -2  17   1      257.91      269.12     33.62 o 
  -1  17   1      115.74      139.43     16.76 o 
   0  17   1       96.69      122.83     16.25 o 
   1  17   1      105.17      110.52     15.85 o 
   2  17   1      244.81      237.26     17.00 o 
   3  17   1      109.32       89.71     12.33 o 
   4  17   1      131.76      150.53     12.80 o 
  -4  18   1      215.81      248.71     28.22 o 
  -3  18   1       39.18       40.50     12.22 o 
  -2  18   1      667.73      742.54     33.22 o 
  -1  18   1        0.72       -0.61     11.54 o 
   0  18   1      441.72      423.82     27.66 o 
   1  18   1        0.95       -5.54     14.75 o 
   2  18   1      659.41      712.45     29.30 o 
   3  18   1       34.08       35.53     10.05 o 
   4  18   1      224.49      239.38     39.77 o 
  -3  19   1       55.23       53.96     11.72 o 
  -2  19   1       97.80      106.33     16.76 o 
  -1  19   1       63.50       83.81     20.52 o 
   0  19   1       77.69       70.33     14.43 o 
   1  19   1       55.52       56.44     14.51 o 
   2  19   1       85.60       86.99     16.25 o 
   3  19   1       46.67       39.36     10.50 o 
  -2  20   1      103.14       94.26     17.67 o 
  -1  20   1      283.04      345.90     42.33 o 
   0  20   1      208.32      198.74     22.21 o 
   1  20   1      282.07      310.70     25.84 o 
   2  20   1      112.66      115.00     18.45 o 
   0   0   2     7358.82     6885.96    233.49 o 
   1   0   2      435.70      467.23     10.09 o 
   2   0   2    64961.31    66806.77    999.65 o 
   3   0   2     1258.10     1269.86     23.68 o 
   4   0   2     5464.09     5878.82    105.63 o 
   5   0   2      112.38      127.98      7.73 o 
   6   0   2      141.04      159.21     11.18 o 
   7   0   2      141.61      134.03     29.51 o 
   8   0   2       79.87       85.68     16.25 o 
  -8   1   2      193.84      167.31     19.49 o 
  -7   1   2      195.19      162.63     17.67 o 
  -6   1   2      669.73      687.16     25.84 o 
  -5   1   2      559.90      561.14     15.56 o 
  -4   1   2      244.81      248.70     10.79 o 
  -3   1   2     1190.29     1128.66     21.27 o 
  -2   1   2    17505.05    18068.60    281.12 o 
  -1   1   2      388.26      410.37     11.11 o 
   0   1   2     3448.10     3631.53     71.85 o 
   1   1   2      423.02      428.39      9.28 o 
   2   1   2    18732.23    19296.62    314.95 o 
   3   1   2     1119.03     1057.67     20.80 o 
   4   1   2      316.76      337.20     10.28 o 
   5   1   2      517.11      539.62     17.42 o 
   6   1   2      680.96      683.93     22.06 o 
   7   1   2      178.79      154.06     27.58 o 
   8   1   2      226.09      221.07     46.82 o 
  -8   2   2      120.41      118.02     25.66 o 
  -7   2   2      107.21       96.25     12.33 o 
  -6   2   2      670.19      660.89     25.86 o 
  -5   2   2      126.58      116.01      7.62 o 
  -4   2   2      157.50      172.42     14.44 o 
  -3   2   2     2103.70     2253.22     39.03 o 
  -2   2   2     1613.89     1667.57     25.68 o 
  -1   2   2     4690.44     4773.12    117.47 o 
   0   2   2     1574.96     1567.34     28.06 o 
   1   2   2     4756.25     4766.88     73.55 o 
   2   2   2     1553.92     1630.80     31.56 o 
   3   2   2     2197.97     2399.05     44.70 o 
   4   2   2      182.43      191.56      8.98 o 
   5   2   2      159.46      171.10     12.36 o 
   6   2   2      696.34      718.48     22.76 o 
   7   2   2      117.64      125.40     13.52 o 
   8   2   2      136.26      119.88     25.66 o 
  -8   3   2      112.71      103.90     24.37 o 
  -7   3   2       90.65       87.72     11.80 o 
  -6   3   2      301.29      321.76     17.65 o 
  -5   3   2        2.89        3.39      4.24 o 
  -4   3   2      643.01      653.39     14.87 o 
  -3   3   2     1128.72     1061.77     20.88 o 
  -2   3   2       55.05       62.15      3.39 o 
  -1   3   2     2517.55     2604.04     50.49 o 
   0   3   2     2050.15     2194.94     39.12 o 
   1   3   2     3048.22     3116.73     50.97 o 
   2   3   2       39.41       42.68      3.70 o 
   3   3   2     1192.63     1149.66     21.62 o 
   4   3   2      589.26      593.95     16.95 o 
   5   3   2       18.16       19.68      4.80 o 
   6   3   2      306.91      332.80     18.23 o 
   7   3   2      122.08      106.16     13.07 o 
   8   3   2      118.42       64.14     21.81 o 
  -8   4   2      130.95      111.69     17.67 o 
  -7   4   2       10.35        6.47     12.19 o 
  -6   4   2      163.05      211.54     19.49 o 
  -5   4   2      133.86      129.12     10.00 o 
  -4   4   2     1130.26     1158.43     21.51 o 
  -3   4   2     1190.37     1232.19     25.42 o 
  -2   4   2      950.02     1001.51     18.94 o 
  -1   4   2     2336.43     2432.18     44.56 o 
   0   4   2    18899.16    18815.42    364.91 o 
   1   4   2     2420.57     2478.90     39.44 o 
   2   4   2     1011.97     1053.15     18.90 o 
   3   4   2     1125.68     1134.60     25.14 o 
   4   4   2     1227.50     1256.98     24.50 o 
   5   4   2      115.21      137.43      9.25 o 
   6   4   2      161.40      178.40     12.29 o 
   7   4   2       10.08       23.33      8.83 o 
   8   4   2      155.84      130.84     25.66 o 
  -7   5   2      135.17      128.03     17.23 o 
  -6   5   2       26.23       19.61      9.49 o 
  -5   5   2       37.13       34.60      6.19 o 
  -4   5   2      293.08      260.53     12.30 o 
  -3   5   2     2115.05     2101.41     33.81 o 
  -2   5   2      816.72      812.66     16.59 o 
  -1   5   2     1516.20     1633.77     34.63 o 
   0   5   2     5145.40     5053.39    101.21 o 
   1   5   2     1862.58     2007.65     30.80 o 
   2   5   2      947.47      923.58     16.66 o 
   3   5   2     2248.42     2253.98     37.72 o 
   4   5   2      268.00      241.06      8.68 o 
   5   5   2       13.00       11.25      4.69 o 
   6   5   2       40.73       45.19      7.92 o 
   7   5   2      156.75      153.79     18.58 o 
  -7   6   2      124.00      139.07     41.69 o 
  -6   6   2       38.30       29.50      9.98 o 
  -5   6   2      803.32      788.55     27.56 o 
  -4   6   2     1075.68     1134.66     23.48 o 
  -3   6   2     1498.03     1496.50     28.29 o 
  -2   6   2     1303.57     1324.83     27.34 o 
  -1   6   2      859.01      902.71     19.06 o 
   0   6   2     1327.45     1092.64     99.98 o 
   1   6   2      823.02      828.95     15.81 o 
   2   6   2     1222.53     1243.89     26.86 o 
   3   6   2     1549.73     1549.57     27.73 o 
   4   6   2     1084.35     1104.44     26.88 o 
   5   6   2      851.31      847.73     23.47 o 
   6   6   2       27.51       29.68      8.83 o 
   7   6   2      118.37      145.54     18.45 o 
  -7   7   2       40.12       40.87     12.60 o 
  -6   7   2      297.86      343.30     24.93 o 
  -5   7   2      668.69      669.65     46.82 o 
  -4   7   2     1314.98     1258.69     29.29 o 
  -3   7   2      717.91      783.49     17.09 o 
  -2   7   2     2350.46     2355.24     48.70 o 
  -1   7   2     2809.46     2860.81     52.91 o 
   0   7   2     7859.15     7768.02    120.44 o 
   1   7   2     2757.22     2824.94     48.13 o 
   2   7   2     2737.95     2738.68     48.67 o 
   3   7   2      724.64      784.75     23.70 o 
   4   7   2     1229.75     1216.18     29.10 o 
   5   7   2      670.75      670.72     29.59 o 
   6   7   2      330.78      356.48     27.79 o 
   7   7   2       35.98       24.18     11.69 o 
  -7   8   2       33.23       18.93     11.31 o 
  -6   8   2      114.15       89.96     14.95 o 
  -5   8   2       97.55       97.91     11.34 o 
  -4   8   2       54.67       53.68      6.38 o 
  -3   8   2      403.00      351.69     14.69 o 
  -2   8   2      945.52      953.98     22.55 o 
  -1   8   2      121.93      127.53      5.18 o 
   0   8   2      381.72      379.97     10.71 o 
   1   8   2      136.91      142.97     11.65 o 
   2   8   2      920.99      948.52     21.49 o 
   3   8   2      365.49      343.99     11.99 o 
   4   8   2       54.45       69.93      8.08 o 
   5   8   2       99.62      112.23      9.52 o 
   6   8   2      102.43      127.06     13.66 o 
   7   8   2       40.17       46.86     14.11 o 
  -7   9   2       97.59      102.41     17.67 o 
  -6   9   2      495.36      556.73     31.75 o 
  -5   9   2      440.02      436.04     20.18 o 
  -4   9   2      524.36      527.35     17.35 o 
  -3   9   2     1588.25     1487.45     33.71 o 
  -2   9   2     2960.87     3029.47     59.46 o 
  -1   9   2     1570.79     1476.96     26.24 o 
   0   9   2     6274.00     6517.05     93.45 o 
   1   9   2     1762.95     1697.41     43.89 o 
   2   9   2     3022.64     3141.06     58.27 o 
   3   9   2     1596.31     1532.15     39.20 o 
   4   9   2      538.46      548.18     20.43 o 
   5   9   2      375.79      358.11     19.26 o 
   6   9   2      517.11      533.61     25.16 o 
   7   9   2      110.22      126.60     17.67 o 
  -7  10   2       14.43       16.52     11.10 o 
  -6  10   2      125.14      109.25     16.33 o 
  -5  10   2        6.46        8.93      8.78 o 
  -4  10   2      243.04      240.74     15.05 o 
  -3  10   2     2064.42     2050.56     43.07 o 
  -2  10   2      349.15      327.18     12.45 o 
  -1  10   2      430.26      434.42     13.40 o 
   0  10   2      202.04      212.57      8.18 o 
   1  10   2      434.46      443.77     12.26 o 
   2  10   2      358.35      370.40     14.78 o 
   3  10   2     2020.92     1955.81     49.59 o 
   4  10   2      281.00      289.02     15.63 o 
   5  10   2        7.41        5.61      5.27 o 
   6  10   2      139.06      145.09     19.02 o 
   7  10   2       19.25       14.11     10.77 o 
  -6  11   2       23.50       13.27     10.40 o 
  -5  11   2      344.31      324.48     20.88 o 
  -4  11   2      234.49      215.22     14.71 o 
  -3  11   2     1250.06     1221.73     34.25 o 
  -2  11   2      210.77      192.56     10.06 o 
  -1  11   2     2556.14     2513.51     48.21 o 
   0  11   2      130.40      115.67      5.73 o 
   1  11   2     2349.19     2301.66     60.92 o 
   2  11   2      209.36      207.60     11.49 o 
   3  11   2     1173.45     1214.99     34.28 o 
   4  11   2      230.08      209.63     13.22 o 
   5  11   2      334.49      350.84     19.69 o 
   6  11   2       21.74       21.97      9.00 o 
  -6  12   2      151.03      134.47     18.45 o 
  -5  12   2       88.40       98.70     12.16 o 
  -4  12   2      158.95      149.75     13.07 o 
  -3  12   2      136.79      133.51      9.53 o 
  -2  12   2       83.86       84.53      7.48 o 
  -1  12   2      443.69      429.22     20.27 o 
   0  12   2      423.74      402.05     11.09 o 
   1  12   2      478.74      500.77     23.73 o 
   2  12   2       84.50       80.07     10.10 o 
   3  12   2      141.51      151.32     12.11 o 
   4  12   2      148.21      134.45     10.39 o 
   5  12   2       87.06       77.30     14.13 o 
   6  12   2      177.28      188.33     16.99 o 
  -6  13   2       12.87        9.20     10.17 o 
  -5  13   2       59.19       63.25     10.74 o 
  -4  13   2      126.59      121.97     12.45 o 
  -3  13   2       26.04       24.80      5.97 o 
  -2  13   2      170.66      175.46      8.07 o 
  -1  13   2      171.72      176.06      7.28 o 
   0  13   2        6.17        4.13      7.63 o 
   1  13   2      140.82      134.63     14.04 o 
   2  13   2      134.12      139.47     17.96 o 
   3  13   2       23.48       18.41      9.18 o 
   4  13   2       84.11       89.77      9.22 o 
   5  13   2       72.61       97.07     12.20 o 
   6  13   2       18.07       14.86      9.02 o 
  -5  14   2      410.23      440.98     43.47 o 
  -4  14   2      442.71      411.78     20.95 o 
  -3  14   2      246.33      270.08     13.47 o 
  -2  14   2      762.07      737.42     17.68 o 
  -1  14   2      966.15      934.63     26.37 o 
   0  14   2     1144.43     1129.41     33.21 o 
   1  14   2      989.80      940.64     62.86 o 
   2  14   2      742.78      742.80     32.62 o 
   3  14   2      228.64      226.68     13.04 o 
   4  14   2      448.73      446.42     18.26 o 
   5  14   2      449.42      450.24     24.79 o 
  -5  15   2       56.52       62.08     11.25 o 
  -4  15   2      208.51      242.04     16.94 o 
  -3  15   2      156.20      160.07      9.10 o 
  -2  15   2      351.54      333.50     14.24 o 
  -1  15   2      299.31      282.59     15.79 o 
   0  15   2       85.81      114.11     14.04 o 
   1  15   2      285.10      287.62     61.57 o 
   2  15   2      326.33      330.85     21.71 o 
   3  15   2      155.67      150.95     22.58 o 
   4  15   2      186.22      222.43     20.92 o 
   5  15   2       59.38       63.60     13.73 o 
  -5  16   2       45.16       27.94     12.16 o 
  -4  16   2        6.38        2.65      6.89 o 
  -3  16   2      424.51      415.76     15.69 o 
  -2  16   2      185.36      191.46     14.78 o 
  -1  16   2       66.52       81.86     10.32 o 
   0  16   2      106.35       91.94     14.04 o 
   1  16   2       72.61       72.63     10.32 o 
   2  16   2      179.27      176.01     14.78 o 
   3  16   2      394.34      396.53     21.61 o 
   4  16   2       10.99       12.50      6.56 o 
   5  16   2       36.83       45.78     10.95 o 
  -4  17   2       77.38       94.87     11.41 o 
  -3  17   2      207.81      220.94     16.91 o 
  -2  17   2      129.32      112.26     12.47 o 
  -1  17   2      540.49      578.01     29.89 o 
   0  17   2      140.53      150.48     17.24 o 
   1  17   2      506.20      529.32     50.67 o 
   2  17   2      139.45      117.91     13.33 o 
   3  17   2      212.59      250.59     18.20 o 
   4  17   2       64.44       79.79     12.08 o 
  -3  18   2       12.07       16.66      8.83 o 
  -2  18   2       59.56       60.50     10.85 o 
  -1  18   2      163.51      162.38     18.58 o 
   0  18   2      136.02       98.77     15.42 o 
   1  18   2      164.22      145.14     18.14 o 
   2  18   2       68.36       47.89     10.37 o 
   3  18   2        8.29        2.92      7.55 o 
  -3  19   2      109.13      140.80     47.47 o 
  -2  19   2        8.14       -8.75      9.85 o 
  -1  19   2      158.01      187.61     23.73 o 
   0  19   2       20.81       21.81     11.79 o 
   1  19   2      179.06      192.70     20.81 o 
   2  19   2        5.47        7.06      9.98 o 
   3  19   2      112.60      107.52     14.41 o 
  -2  20   2        2.73       -3.21     10.88 o 
  -1  20   2        8.12        0.47      9.85 o 
   0  20   2        8.25        5.13     10.88 o 
   1  20   2        7.71        0.64      9.98 o 
   2  20   2        1.39        5.08     10.40 o 
   1   0   3     2565.49     2650.64     42.21 o 
   2   0   3       19.30       31.42      4.07 o 
   3   0   3     1398.23     1424.30     25.93 o 
   4   0   3      907.93      877.11     19.08 o 
   5   0   3      153.32      177.24      9.98 o 
   6   0   3     1883.57     1932.62     44.19 o 
   7   0   3        2.01        0.81      8.58 o 
   8   0   3      142.43      117.96     17.67 o 
  -8   1   3       69.57       70.24     19.88 o 
  -7   1   3      160.29      162.47     14.03 o 
  -6   1   3      346.32      366.55     15.69 o 
  -5   1   3      270.49      275.29     18.57 o 
  -4   1   3     2289.78     2343.99     42.34 o 
  -3   1   3     4690.11     4815.65     76.83 o 
  -2   1   3      860.80      864.88     16.05 o 
  -1   1   3     4605.71     4879.93     68.92 o 
   0   1   3       21.85       33.58      1.57 o 
   1   1   3     4673.19     4839.40     75.25 o 
   2   1   3      838.13      803.96     18.10 o 
   3   1   3     4669.47     4788.80     76.48 o 
   4   1   3     2439.17     2475.17     44.33 o 
   5   1   3      245.55      245.42     11.46 o 
   6   1   3      392.43      377.79     15.91 o 
   7   1   3      164.97      175.25     32.71 o 
   8   1   3       75.94       50.98     14.04 o 
  -8   2   3       41.07       42.33     20.52 o 
  -7   2   3      126.14      124.03     13.49 o 
  -6   2   3      300.14      267.69     16.00 o 
  -5   2   3       67.16       74.88      7.48 o 
  -4   2   3     1171.36     1157.01     21.08 o 
  -3   2   3     1818.08     1848.18     32.55 o 
  -2   2   3     3818.82     3778.90     58.95 o 
  -1   2   3      769.39      782.48     15.87 o 
   0   2   3     2187.01     2264.16     32.73 o 
   1   2   3      713.89      727.65     11.02 o 
   2   2   3     3643.32     3563.94     65.73 o 
   3   2   3     1871.25     1916.05     37.64 o 
   4   2   3     1139.50     1178.39     27.01 o 
   5   2   3       68.85       74.55     11.11 o 
   6   2   3      313.19      307.62     17.89 o 
   7   2   3      144.77      149.19     14.03 o 
   8   2   3       34.72       34.64     13.52 o 
  -8   3   3       41.93       39.77     19.24 o 
  -7   3   3       30.08       31.43     10.88 o 
  -6   3   3      225.90      240.97     15.64 o 
  -5   3   3      398.43      408.52     17.33 o 
  -4   3   3     2880.25     2967.50     57.66 o 
  -3   3   3      502.41      507.86     11.78 o 
  -2   3   3     2280.38     2283.31     37.41 o 
  -1   3   3      853.80      879.31     14.90 o 
   0   3   3     1654.64     1659.87     26.95 o 
   1   3   3      886.50      934.73     16.10 o 
   2   3   3     2318.83     2263.69     37.94 o 
   3   3   3      524.34      532.94     14.09 o 
   4   3   3     3066.18     3135.17     59.11 o 
   5   3   3      364.29      366.01     13.96 o 
   6   3   3      218.72      240.07     13.78 o 
   7   3   3       28.42       21.95      8.56 o 
   8   3   3       42.11       35.92     17.96 o 
  -7   4   3      395.94      402.39     26.66 o 
  -6   4   3      398.00      376.17     24.84 o 
  -5   4   3      696.56      641.09     23.30 o 
  -4   4   3      572.64      554.16     13.61 o 
  -3   4   3     1372.16     1427.54     25.98 o 
  -2   4   3     1598.28     1540.43     29.64 o 
  -1   4   3     1420.00     1461.64     22.85 o 
   0   4   3    15763.50    15766.31    239.71 o 
   1   4   3     1373.44     1404.14     27.17 o 
   2   4   3     1626.30     1533.64     30.37 o 
   3   4   3     1413.54     1392.34     26.30 o 
   4   4   3      520.82      520.47     14.27 o 
   5   4   3      733.08      727.44     20.97 o 
   6   4   3      382.37      396.85     16.83 o 
   7   4   3      390.29      407.25     21.72 o 
  -7   5   3      159.91      159.04     19.88 o 
  -6   5   3       74.98       71.66     13.13 o 
  -5   5   3      131.09      128.11      8.93 o 
  -4   5   3      170.01      162.33      8.92 o 
  -3   5   3     1082.66     1004.53     22.42 o 
  -2   5   3      119.46      115.46      5.58 o 
  -1   5   3      398.58      380.37      9.08 o 
   0   5   3     9246.41     9005.83    138.45 o 
   1   5   3      505.13      474.70     16.15 o 
   2   5   3       86.63       66.48      2.65 o 
   3   5   3     1117.74     1049.84     22.96 o 
   4   5   3      183.01      176.70      9.35 o 
   5   5   3      125.97      127.07      9.22 o 
   6   5   3       85.57       95.79      9.74 o 
   7   5   3      155.25      159.19     18.58 o 
  -7   6   3      334.27      349.13     38.48 o 
  -6   6   3      382.73      405.98     25.84 o 
  -5   6   3       40.54       40.04     13.67 o 
  -4   6   3      215.72      220.29     13.53 o 
  -3   6   3       25.68       26.34      3.22 o 
  -2   6   3      154.21      141.44      6.74 o 
  -1   6   3     3364.20     3539.86     51.48 o 
   0   6   3     5758.45     5839.58    117.01 o 
   1   6   3     3160.86     3328.07     61.51 o 
   2   6   3      134.37      140.21      5.41 o 
   3   6   3       26.65       21.11      2.72 o 
   4   6   3      194.03      176.72     14.72 o 
   5   6   3       33.54       35.26     12.22 o 
   6   6   3      361.70      364.06     19.74 o 
   7   6   3      318.61      329.22     50.03 o 
  -7   7   3      251.13      259.66     23.53 o 
  -6   7   3       71.52       42.47     12.02 o 
  -5   7   3      256.57      262.00     19.12 o 
  -4   7   3      231.92      255.80     18.27 o 
  -3   7   3     1187.83     1104.51     28.51 o 
  -2   7   3      493.29      550.63     14.82 o 
  -1   7   3      598.40      552.95     11.32 o 
   0   7   3     1206.57     1408.69     32.47 o 
   1   7   3      592.24      529.66     13.07 o 
   2   7   3      510.11      554.36     14.67 o 
   3   7   3     1174.18     1111.06     21.91 o 
   4   7   3      212.05      225.67     10.97 o 
   5   7   3      189.71      195.83     24.39 o 
   6   7   3       61.26       42.95     13.16 o 
   7   7   3      235.11      235.24     23.73 o 
  -7   8   3      154.01      191.05     21.30 o 
  -6   8   3      232.07      194.24     19.49 o 
  -5   8   3      266.39      259.79     20.40 o 
  -4   8   3      284.64      242.00     14.27 o 
  -3   8   3      779.43      796.42     20.46 o 
  -2   8   3      105.66      119.62      7.96 o 
  -1   8   3     2437.89     2500.17     38.91 o 
   0   8   3     2974.04     3048.72    185.57 o 
   1   8   3     2391.11     2493.82     52.25 o 
   2   8   3       93.95      101.17      5.89 o 
   3   8   3      757.26      758.15     20.25 o 
   4   8   3      281.67      259.19     13.95 o 
   5   8   3      263.36      250.65     14.67 o 
   6   8   3      198.98      243.98     17.45 o 
   7   8   3      148.65      133.78     18.79 o 
  -7   9   3       37.93       23.73     11.79 o 
  -6   9   3       94.21       90.41     23.09 o 
  -5   9   3      373.42      346.53     18.42 o 
  -4   9   3      354.44      324.15     17.93 o 
  -3   9   3      486.29      446.77     14.73 o 
  -2   9   3      157.19      214.60      9.74 o 
  -1   9   3      643.54      587.38     12.62 o 
   0   9   3       70.20       48.70      3.29 o 
   1   9   3      626.85      567.78     14.60 o 
   2   9   3      188.73      273.58     19.26 o 
   3   9   3      467.17      438.96     16.85 o 
   4   9   3      349.48      285.84     16.08 o 
   5   9   3      381.29      344.95     25.37 o 
   6   9   3       74.11       93.75     12.81 o 
   7   9   3       37.24       40.64     12.60 o 
  -7  10   3      131.05      166.46     21.30 o 
  -6  10   3      190.12      180.09     20.28 o 
  -5  10   3      136.90      133.74     12.92 o 
  -4  10   3       40.99       52.40      8.30 o 
  -3  10   3      134.75      145.35     11.78 o 
  -2  10   3      332.99      335.02     13.95 o 
  -1  10   3      196.40      176.53      6.87 o 
   0  10   3     1681.96     1722.28     28.00 o 
   1  10   3      218.80      221.47      8.13 o 
   2  10   3      351.50      363.28     11.99 o 
   3  10   3      144.36      146.11     10.50 o 
   4  10   3       51.09       46.87      8.08 o 
   5  10   3      110.86      125.80     11.82 o 
   6  10   3      203.20      197.41     16.50 o 
   7  10   3      128.34      139.24     19.11 o 
  -6  11   3      145.47      127.09     18.14 o 
  -5  11   3       75.97       84.66     11.11 o 
  -4  11   3      197.38      195.43     14.03 o 
  -3  11   3       25.32       22.77      6.85 o 
  -2  11   3     1431.77     1389.52     25.47 o 
  -1  11   3       44.60       40.88      3.89 o 
   0  11   3      471.23      462.35     10.99 o 
   1  11   3       40.52       44.91      7.22 o 
   2  11   3     1278.64     1286.74     44.84 o 
   3  11   3       30.47       30.76      6.89 o 
   4  11   3      217.33      209.58     13.92 o 
   5  11   3       79.00       86.30     13.52 o 
   6  11   3      136.80      119.11     13.96 o 
  -6  12   3      230.03      231.38     23.01 o 
  -5  12   3       56.63       51.87     10.10 o 
  -4  12   3       42.37       58.98     11.18 o 
  -3  12   3      377.06      338.24     20.92 o 
  -2  12   3       17.39       12.26      3.63 o 
  -1  12   3      110.12      112.90      7.53 o 
   0  12   3      463.10      451.16     12.02 o 
   1  12   3      119.74      111.79     12.22 o 
   2  12   3       24.01       16.52     11.54 o 
   3  12   3      414.55      393.53     17.21 o 
   4  12   3       41.53       47.65      8.37 o 
   5  12   3       71.30       69.46      9.26 o 
   6  12   3      231.28      249.62     20.74 o 
  -6  13   3      123.50      146.64     19.36 o 
  -5  13   3      146.97      154.57     14.97 o 
  -4  13   3      146.40      130.34     12.59 o 
  -3  13   3        2.72       -0.21      4.78 o 
  -2  13   3     1554.53     1497.74     27.89 o 
  -1  13   3      570.80      460.54     47.46 o 
   0  13   3       17.37       15.82      4.24 o 
   1  13   3      591.47      550.86     24.93 o 
   2  13   3     1448.58     1353.40     48.89 o 
   3  13   3        6.34        7.67      5.83 o 
   4  13   3      151.22      153.10     12.58 o 
   5  13   3      123.31      110.36     13.59 o 
   6  13   3      113.17      108.45     21.00 o 
  -5  14   3        4.55       -2.19      7.07 o 
  -4  14   3      220.57      218.11     29.33 o 
  -3  14   3       83.87       77.09      7.00 o 
  -2  14   3       98.72      109.82      7.21 o 
  -1  14   3       81.63       82.23      6.76 o 
   0  14   3      144.67      135.05     11.06 o 
   1  14   3       65.79       75.68     11.79 o 
   2  14   3       86.49       73.93     12.70 o 
   3  14   3      101.22       87.16     13.13 o 
   4  14   3      187.02      197.29     14.58 o 
   5  14   3        6.13       -1.06      7.31 o 
  -5  15   3      446.15      434.33     24.97 o 
  -4  15   3      123.14      112.63     12.64 o 
  -3  15   3      866.61      898.02     21.32 o 
  -2  15   3      323.11      313.19     13.45 o 
  -1  15   3     1566.63     1505.16     42.21 o 
   0  15   3      284.12      266.03     19.49 o 
   1  15   3     1507.54     1468.58     52.59 o 
   2  15   3      310.55      310.84     28.22 o 
   3  15   3      804.77      830.56     37.57 o 
   4  15   3      115.69      111.86     13.20 o 
   5  15   3      418.40      410.01     32.24 o 
  -5  16   3      156.35      174.95     17.42 o 
  -4  16   3       39.25       43.13      7.85 o 
  -3  16   3      464.77      506.62     17.16 o 
  -2  16   3       80.34       98.30     11.72 o 
  -1  16   3      743.26      758.78     27.39 o 
   0  16   3        1.77        6.41     10.26 o 
   1  16   3      724.48      709.27     34.01 o 
   2  16   3       95.56       84.28     14.04 o 
   3  16   3      447.54      418.96     32.23 o 
   4  16   3       41.55       35.76      9.86 o 
   5  16   3      141.49      157.47     48.10 o 
  -4  17   3      189.43      205.64     14.81 o 
  -3  17   3      107.67      111.56     13.52 o 
  -2  17   3      499.28      532.02     23.94 o 
  -1  17   3       59.46       61.56     13.13 o 
   0  17   3      536.50      554.75     30.38 o 
   1  17   3       51.69       59.12     12.70 o 
   2  17   3      501.76      506.74     24.19 o 
   3  17   3      106.53      129.44     14.07 o 
   4  17   3      216.45      218.56     18.10 o 
  -3  18   3        6.52       13.68     17.96 o 
  -2  18   3      144.23      163.52     15.01 o 
  -1  18   3       93.94       73.82     14.43 o 
   0  18   3       87.58      106.96     20.52 o 
   1  18   3       99.92       87.31     14.95 o 
   2  18   3      150.11      134.03     14.48 o 
   3  18   3        9.69        5.51      7.88 o 
  -3  19   3       24.43       37.15     12.22 o 
  -2  19   3      309.66      346.99     35.27 o 
  -1  19   3       13.72       12.88     10.40 o 
   0  19   3      178.50      185.67     20.40 o 
   1  19   3       11.18       24.33     12.22 o 
   2  19   3      291.45      302.46     25.35 o 
   3  19   3       32.91       16.88      9.57 o 
  -1  20   3       57.94       39.00     13.52 o 
   0  20   3       12.01       19.81     12.22 o 
   1  20   3       56.88       41.69     14.43 o 
   0   0   4     1843.28     1897.21     39.26 o 
   1   0   4     5101.91     5227.90     74.35 o 
   2   0   4     5136.86     5007.37     88.52 o 
   3   0   4     1463.70     1361.23     25.02 o 
   4   0   4     4951.87     5010.17     92.35 o 
   5   0   4      180.28      184.45     10.41 o 
   6   0   4      117.03      114.50      9.01 o 
   7   0   4       31.45       29.50     11.69 o 
   8   0   4       37.35       21.17     12.70 o 
  -8   1   4        7.83       10.26     16.68 o 
  -7   1   4      348.64      344.48     19.33 o 
  -6   1   4      432.18      427.67     16.90 o 
  -5   1   4      178.93      184.47     10.74 o 
  -4   1   4     1395.26     1474.08     28.07 o 
  -3   1   4      300.34      343.80      9.68 o 
  -2   1   4     4522.50     4653.57     74.31 o 
  -1   1   4      918.59      937.46     15.68 o 
   0   1   4    24170.46    23686.47    324.58 o 
   1   1   4      991.45     1021.02     15.86 o 
   2   1   4     4753.43     4805.34     83.70 o 
   3   1   4      355.24      416.19     12.11 o 
   4   1   4     1350.29     1384.28     31.89 o 
   5   1   4      195.69      196.24     10.62 o 
   6   1   4      437.43      427.32     17.96 o 
   7   1   4      363.88      349.89     24.49 o 
   8   1   4        6.37        7.89     11.69 o 
  -8   2   4      128.96      170.61     29.51 o 
  -7   2   4      118.42      113.08     19.40 o 
  -6   2   4      468.55      461.40     20.66 o 
  -5   2   4      217.54      237.34     11.47 o 
  -4   2   4      310.74      298.17      9.56 o 
  -3   2   4     6550.95     6663.33    117.34 o 
  -2   2   4     3612.49     3575.04     67.14 o 
  -1   2   4     2442.00     2353.85     44.40 o 
   0   2   4     4213.25     4158.33     58.83 o 
   1   2   4     2614.03     2493.83     43.59 o 
   2   2   4     3938.35     3857.12     54.97 o 
   3   2   4     6556.01     6622.81    117.37 o 
   4   2   4      234.62      213.41     10.03 o 
   5   2   4      174.50      194.86     10.39 o 
   6   2   4      492.54      539.97     22.43 o 
   7   2   4      140.55      153.53     14.03 o 
   8   2   4      122.57      133.81     21.81 o 
  -7   3   4      157.86      158.91     18.08 o 
  -6   3   4      307.47      309.16     17.21 o 
  -5   3   4       89.44       92.61     15.36 o 
  -4   3   4     1209.58     1225.56     30.03 o 
  -3   3   4      365.49      360.01     10.99 o 
  -2   3   4      839.71      822.33     22.14 o 
  -1   3   4      733.27      716.38     13.16 o 
   0   3   4     2209.43     2329.53     34.21 o 
   1   3   4      872.77      865.37     13.33 o 
   2   3   4      908.32      900.44     14.26 o 
   3   3   4      338.55      326.65     10.55 o 
   4   3   4     1237.56     1241.04     28.45 o 
   5   3   4       71.69       72.72     11.29 o 
   6   3   4      299.30      331.06     18.01 o 
   7   3   4      172.29      135.96     14.03 o 
  -7   4   4       87.18       87.46     14.95 o 
  -6   4   4      389.15      378.70     23.92 o 
  -5   4   4      286.43      302.89     15.07 o 
  -4   4   4      447.17      440.08     14.05 o 
  -3   4   4     4736.30     4909.57     77.91 o 
  -2   4   4      952.70      952.37     23.40 o 
  -1   4   4      864.66      834.57     14.32 o 
   0   4   4      274.85      281.36      6.83 o 
   1   4   4      623.39      606.28     11.60 o 
   2   4   4      936.93      927.28     14.76 o 
   3   4   4     4778.78     4849.92     78.91 o 
   4   4   4      434.00      435.44     12.50 o 
   5   4   4      259.23      282.24     13.09 o 
   6   4   4      355.74      362.66     17.22 o 
   7   4   4       79.07       92.21     13.03 o 
  -7   5   4      182.41      205.20     30.14 o 
  -6   5   4      264.20      255.66     20.81 o 
  -5   5   4      799.47      765.71     33.53 o 
  -4   5   4      224.70      213.39     11.85 o 
  -3   5   4      757.93      758.05     15.76 o 
  -2   5   4     1035.86     1110.47     24.39 o 
  -1   5   4     1849.84     1902.21     30.62 o 
   0   5   4     2402.55     2369.61     64.30 o 
   1   5   4     2004.75     2070.86     33.21 o 
   2   5   4     1131.63     1193.13     17.60 o 
   3   5   4      749.10      753.74     18.67 o 
   4   5   4      187.32      171.00      7.68 o 
   5   5   4      744.44      740.96     22.26 o 
   6   5   4      235.93      243.36     13.68 o 
   7   5   4      187.28      170.68     19.49 o 
  -7   6   4      240.73      216.08     21.30 o 
  -6   6   4      359.67      361.33     57.72 o 
  -5   6   4      243.46      259.91     19.49 o 
  -4   6   4     2121.13     2164.75     52.23 o 
  -3   6   4      630.02      624.76     26.83 o 
  -2   6   4     2731.98     2685.92     51.72 o 
  -1   6   4     4632.81     4818.80     69.38 o 
   0   6   4     3026.36     3105.93     56.10 o 
   1   6   4     4517.96     4621.84     96.99 o 
   2   6   4     2832.40     2801.86     41.71 o 
   3   6   4      569.20      597.75     14.30 o 
   4   6   4     1982.92     2074.71     51.81 o 
   5   6   4      213.48      205.43     13.49 o 
   6   6   4      334.22      353.03     30.90 o 
   7   6   4      210.81      204.45     20.81 o 
  -7   7   4      480.89      489.57     44.25 o 
  -6   7   4      253.41      221.87     20.40 o 
  -5   7   4      224.06      250.02     19.49 o 
  -4   7   4     1443.64     1463.93     72.48 o 
  -3   7   4     3797.96     3975.56     87.96 o 
  -2   7   4      540.90      562.86     14.82 o 
  -1   7   4     4822.90     5273.05     76.10 o 
   0   7   4     3922.15     4105.54     73.09 o 
   1   7   4     4748.35     5134.77     92.02 o 
   2   7   4      497.33      507.93     13.01 o 
   3   7   4     3651.53     3806.01     64.17 o 
   4   7   4     1387.40     1375.62     32.65 o 
   5   7   4      183.16      182.88     11.06 o 
   6   7   4      245.89      196.53     18.99 o 
   7   7   4      441.85      406.79     28.48 o 
  -7   8   4       17.37       29.50     11.79 o 
  -6   8   4      445.60      445.15     28.12 o 
  -5   8   4      164.10      138.06     12.00 o 
  -4   8   4      688.70      690.04     25.07 o 
  -3   8   4       31.76       30.06      4.65 o 
  -2   8   4     1581.15     1625.04     27.28 o 
  -1   8   4      846.95      841.72     16.31 o 
   0   8   4     5079.26     5020.21    103.16 o 
   1   8   4      908.62      908.37     19.80 o 
   2   8   4     1463.48     1494.23     31.33 o 
   3   8   4       23.82       21.13      4.35 o 
   4   8   4      591.69      554.97     18.00 o 
   5   8   4      155.19      141.66     12.24 o 
   6   8   4      407.52      402.59     53.88 o 
   7   8   4       14.84       17.80      9.18 o 
  -7   9   4      298.70      273.75     45.54 o 
  -6   9   4      465.69      394.34     50.03 o 
  -5   9   4       40.12       37.05      8.37 o 
  -4   9   4      102.18      109.00     10.32 o 
  -3   9   4     1326.73     1286.41     29.72 o 
  -2   9   4      325.37      317.33      9.32 o 
  -1   9   4     1725.99     1747.20     29.83 o 
   0   9   4        4.49        2.31      1.77 o 
   1   9   4     1857.66     1899.55     36.35 o 
   2   9   4      287.61      264.12     20.83 o 
   3   9   4     1281.89     1236.39     28.90 o 
   4   9   4       76.57       78.91      9.12 o 
   5   9   4       58.75       65.38      9.80 o 
   6   9   4      454.66      399.32     26.12 o 
   7   9   4      310.51      273.44     23.03 o 
  -7  10   4      180.98      202.35     22.62 o 
  -6  10   4      195.08      202.21     20.86 o 
  -5  10   4      707.84      656.74     26.64 o 
  -4  10   4      303.59      285.94     16.36 o 
  -3  10   4      472.37      474.24     15.91 o 
  -2  10   4      553.81      541.99     13.23 o 
  -1  10   4     5024.59     5051.29     75.83 o 
   0  10   4     1046.85     1105.93     32.66 o 
   1  10   4     5121.26     5169.29     91.64 o 
   2  10   4      550.71      550.39     27.83 o 
   3  10   4      503.12      515.48     19.44 o 
   4  10   4      275.35      280.33     15.72 o 
   5  10   4      720.41      744.54     36.76 o 
   6  10   4      183.21      164.17     15.41 o 
   7  10   4      192.40      210.25     18.63 o 
  -6  11   4      109.69       94.40     39.77 o 
  -5  11   4      150.53      139.03     13.73 o 
  -4  11   4      223.40      213.29     20.64 o 
  -3  11   4      210.32      202.15     10.67 o 
  -2  11   4     1042.63      991.92     20.39 o 
  -1  11   4      102.97      135.58      9.66 o 
   0  11   4      117.62      121.90      6.91 o 
   1  11   4      138.95      161.20      7.60 o 
   2  11   4     1071.82     1032.37     37.57 o 
   3  11   4      201.56      195.80     12.81 o 
   4  11   4      236.11      224.51     14.13 o 
   5  11   4      157.20      162.42     13.49 o 
   6  11   4      123.78      142.50     16.36 o 
  -6  12   4      109.93      134.47     18.45 o 
  -5  12   4      461.00      438.44     22.15 o 
  -4  12   4      225.39      230.16     15.52 o 
  -3  12   4     1306.19     1311.10     26.22 o 
  -2  12   4      573.61      571.84     15.97 o 
  -1  12   4     1609.98     1623.43     28.44 o 
   0  12   4     2244.70     2204.14     44.60 o 
   1  12   4     1548.23     1546.76     51.68 o 
   2  12   4      563.79      549.03     26.26 o 
   3  12   4     1346.81     1332.41     47.07 o 
   4  12   4      241.01      261.41     15.63 o 
   5  12   4      493.80      507.32     22.34 o 
   6  12   4      115.53      120.27     14.72 o 
  -6  13   4      144.13      118.80     18.45 o 
  -5  13   4      207.92      201.53     17.87 o 
  -4  13   4      165.27      181.75     14.48 o 
  -3  13   4      116.08      114.12      9.55 o 
  -2  13   4      272.10      271.97      9.99 o 
  -1  13   4      516.69      486.37     19.26 o 
   0  13   4      331.63      335.85     12.71 o 
   1  13   4      513.94      489.01     25.40 o 
   2  13   4      242.65      222.48     23.73 o 
   3  13   4       91.99      102.61     13.13 o 
   4  13   4      183.18      198.24     14.13 o 
   5  13   4      232.14      264.88     26.76 o 
   6  13   4      143.27      153.90     15.82 o 
  -5  14   4        1.61       -1.03      7.33 o 
  -4  14   4      905.86      958.71     25.51 o 
  -3  14   4      639.86      624.20     16.87 o 
  -2  14   4     2036.50     2037.68     39.86 o 
  -1  14   4       80.42       61.87     11.77 o 
   0  14   4     2907.37     2700.91     80.74 o 
   1  14   4       82.19       71.24     11.79 o 
   2  14   4     2111.87     2033.80    102.63 o 
   3  14   4      622.24      658.10     31.59 o 
   4  14   4      878.67      956.91     82.74 o 
   5  14   4        0.93        9.50      6.62 o 
  -5  15   4      125.24      134.90     11.53 o 
  -4  15   4       97.06      104.52      9.65 o 
  -3  15   4      666.86      685.42     19.96 o 
  -2  15   4      428.08      420.58     14.57 o 
  -1  15   4      631.44      619.86     27.75 o 
   0  15   4      311.13      325.20     33.35 o 
   1  15   4      613.01      578.53     42.97 o 
   2  15   4      443.68      425.47     27.58 o 
   3  15   4      625.20      646.46     32.51 o 
   4  15   4      112.22      112.15     15.70 o 
   5  15   4      109.49       95.27     20.52 o 
  -5  16   4      269.21      274.35     15.14 o 
  -4  16   4      532.22      534.68     21.40 o 
  -3  16   4      176.77      151.39     11.87 o 
  -2  16   4     1227.67     1296.06     33.54 o 
  -1  16   4     1183.93     1070.07     34.28 o 
   0  16   4      670.19      563.08     29.47 o 
   1  16   4     1162.67     1074.33     43.08 o 
   2  16   4     1230.22     1276.21     51.96 o 
   3  16   4      187.34      197.08     19.36 o 
   4  16   4      493.61      509.50     30.14 o 
   5  16   4      277.19      294.97     27.66 o 
  -4  17   4       66.32       71.25     10.74 o 
  -3  17   4      136.85      126.89     11.44 o 
  -2  17   4      103.14      124.17     13.07 o 
  -1  17   4      439.83      416.38     25.35 o 
   0  17   4       88.06       76.23     14.51 o 
   1  17   4      427.37      425.52     27.21 o 
   2  17   4      111.83       94.65     17.32 o 
   3  17   4      134.69      138.30     17.67 o 
   4  17   4       71.99       90.96     18.42 o 
  -3  18   4      492.25      536.05     77.61 o 
  -2  18   4       28.26       37.57      9.75 o 
  -1  18   4      491.20      456.85     32.07 o 
   0  18   4        6.96        6.41      9.07 o 
   1  18   4      489.98      474.52     29.03 o 
   2  18   4       26.42       24.37     11.79 o 
   3  18   4      496.62      507.22     25.63 o 
  -2  19   4        3.64       10.67     11.31 o 
  -1  19   4      134.63      132.67     18.07 o 
   0  19   4       28.21       44.72     13.47 o 
   1  19   4      149.01      169.16     22.45 o 
   2  19   4        1.67        0.00      8.15 o 
  -1  20   4      172.03      162.85     28.22 o 
   0  20   4       85.09       89.75     16.76 o 
   1  20   4      181.82      233.52     29.51 o 
   1   0   5     4267.22     4310.07     57.20 o 
   2   0   5       10.73        5.03      1.94 o 
   3   0   5     5006.09     5146.88     92.99 o 
   4   0   5      937.46      989.46     24.59 o 
   5   0   5      563.23      537.40     17.73 o 
   6   0   5        0.92        1.40      5.59 o 
   7   0   5      340.94      357.02     40.40 o 
   8   0   5      113.88       95.31     16.76 o 
  -8   1   5       61.69       65.42     23.09 o 
  -7   1   5       33.44       27.94      8.39 o 
  -6   1   5      433.94      432.11     21.48 o 
  -5   1   5      144.28      153.79     10.92 o 
  -4   1   5      281.07      294.21     11.65 o 
  -3   1   5      310.41      315.63      8.92 o 
  -2   1   5      335.23      350.66      7.94 o 
  -1   1   5      205.06      207.36      4.43 o 
   0   1   5    13783.39    13508.27    204.36 o 
   1   1   5      228.64      236.48      5.95 o 
   2   1   5      354.97      375.05      9.10 o 
   3   1   5      317.62      316.79     11.29 o 
   4   1   5      274.91      290.29     14.81 o 
   5   1   5      145.26      141.03      9.38 o 
   6   1   5      494.66      463.94     17.54 o 
   7   1   5       36.90       30.31     10.77 o 
   8   1   5       65.54       78.90     15.70 o 
  -7   2   5      181.11      184.97     14.89 o 
  -6   2   5      378.62      389.61     15.98 o 
  -5   2   5      851.40      823.05     24.99 o 
  -4   2   5     2057.21     1994.69     42.75 o 
  -3   2   5     2214.95     2236.65     44.28 o 
  -2   2   5      609.16      577.97     12.14 o 
  -1   2   5     2422.26     2309.64     33.75 o 
   0   2   5     8468.32     8345.19    116.44 o 
   1   2   5     2198.87     2161.25     40.84 o 
   2   2   5      451.33      406.76     10.11 o 
   3   2   5     2330.81     2323.43     44.85 o 
   4   2   5     2183.79     2108.16     42.89 o 
   5   2   5      833.17      797.34     22.48 o 
   6   2   5      383.52      387.95     19.47 o 
   7   2   5      174.16      195.45     15.59 o 
  -7   3   5      308.60      286.06     23.01 o 
  -6   3   5      212.31      207.72     14.03 o 
  -5   3   5     1130.33     1134.14     46.90 o 
  -4   3   5       17.82       13.36      3.42 o 
  -3   3   5      834.23      829.80     17.85 o 
  -2   3   5       16.74       14.41      2.48 o 
  -1   3   5      436.94      442.00      9.57 o 
   0   3   5     3233.79     3295.22     47.74 o 
   1   3   5      426.84      432.82      9.56 o 
   2   3   5       11.30       16.30      4.38 o 
   3   3   5      894.79      879.16     20.57 o 
   4   3   5       19.87       17.65      4.13 o 
   5   3   5     1173.70     1190.94     29.29 o 
   6   3   5      228.34      200.58     14.55 o 
   7   3   5      321.82      314.08     19.50 o 
  -7   4   5        7.03        4.94      8.94 o 
  -6   4   5      693.67      651.79     33.03 o 
  -5   4   5       51.77       46.13      7.63 o 
  -4   4   5      940.42      976.01     24.00 o 
  -3   4   5      651.94      671.00     19.98 o 
  -2   4   5     1990.05     1947.01     30.03 o 
  -1   4   5      147.81      159.76      5.02 o 
   0   4   5     8675.62     8684.78    121.42 o 
   1   4   5      164.96      174.21      4.72 o 
   2   4   5     1852.96     1840.36     26.99 o 
   3   4   5      639.60      642.27     12.20 o 
   4   4   5     1003.63     1036.72     22.21 o 
   5   4   5       52.52       48.65      7.96 o 
   6   4   5      716.52      727.43     23.19 o 
   7   4   5        8.98        3.30      6.91 o 
  -7   5   5       87.65      102.88     16.33 o 
  -6   5   5      191.08      164.67     17.96 o 
  -5   5   5      151.74      170.47     15.86 o 
  -4   5   5       88.03       88.81      6.43 o 
  -3   5   5     1526.13     1553.38     33.89 o 
  -2   5   5     2025.74     1964.19     46.21 o 
  -1   5   5       77.51       79.99      3.90 o 
   0   5   5     3473.17     3558.14     56.90 o 
   1   5   5       87.92       92.76      3.51 o 
   2   5   5     2014.99     2016.11     30.72 o 
   3   5   5     1448.50     1448.08     23.01 o 
   4   5   5       85.60       90.10      7.34 o 
   5   5   5      145.82      123.97      9.52 o 
   6   5   5      179.28      186.11     12.41 o 
   7   5   5       78.93       83.49     17.56 o 
  -7   6   5      404.50      403.60     30.79 o 
  -6   6   5      232.34      211.68     19.96 o 
  -5   6   5     1568.24     1568.95     66.71 o 
  -4   6   5      181.82      173.65     11.32 o 
  -3   6   5     7226.99     7427.26    151.93 o 
  -2   6   5      299.71      294.09      8.47 o 
  -1   6   5    17220.92    17759.91    246.58 o 
   0   6   5      188.99      171.56      5.88 o 
   1   6   5    16992.65    17591.35    244.50 o 
   2   6   5      362.34      353.73      8.19 o 
   3   6   5     7249.32     7439.49    107.04 o 
   4   6   5      167.72      166.23      9.74 o 
   5   6   5     1559.80     1530.89     37.02 o 
   6   6   5      227.99      212.62     13.00 o 
   7   6   5      374.87      398.43     22.94 o 
  -7   7   5      114.84       97.27     28.86 o 
  -6   7   5      269.40      266.24     26.94 o 
  -5   7   5      231.16      222.87     19.05 o 
  -4   7   5      242.04      242.15     13.59 o 
  -3   7   5      259.28      267.41     10.29 o 
  -2   7   5       34.18       33.15      3.46 o 
  -1   7   5      342.08      391.63      9.29 o 
   0   7   5     2670.33     3013.25     55.12 o 
   1   7   5      314.50      359.54     12.84 o 
   2   7   5       28.37       33.03      3.04 o 
   3   7   5      245.20      250.74      8.74 o 
   4   7   5      212.75      196.55     13.99 o 
   5   7   5      221.14      216.13     13.96 o 
   6   7   5      253.28      291.74     17.69 o 
   7   7   5      109.31       95.02     13.37 o 
  -7   8   5       77.98       76.51     17.32 o 
  -6   8   5      102.84      108.30     18.60 o 
  -5   8   5      365.34      386.91     24.44 o 
  -4   8   5     1472.04     1463.68     51.25 o 
  -3   8   5      846.64      833.07     20.98 o 
  -2   8   5     3590.78     3785.76     57.84 o 
  -1   8   5     3959.25     3835.91     58.12 o 
   0   8   5     1921.67     2185.10     41.92 o 
   1   8   5     3997.98     3911.75     81.62 o 
   2   8   5     3595.24     3754.15     69.28 o 
   3   8   5      825.59      777.75     21.19 o 
   4   8   5     1489.11     1483.95     37.22 o 
   5   8   5      342.72      350.68     17.95 o 
   6   8   5       94.07       79.44     13.52 o 
   7   8   5       79.80      101.51     14.14 o 
  -7   9   5        5.82       -0.12      9.49 o 
  -6   9   5       12.38       12.22      9.49 o 
  -5   9   5      161.55      165.13     17.24 o 
  -4   9   5      462.68      441.10     19.23 o 
  -3   9   5      445.11      449.95     12.33 o 
  -2   9   5      282.62      287.37     10.04 o 
  -1   9   5      258.04      267.40      8.00 o 
   0   9   5     1307.43     1394.22     29.19 o 
   1   9   5      263.01      271.01      9.37 o 
   2   9   5      274.68      295.57     13.02 o 
   3   9   5      457.47      462.24     17.33 o 
   4   9   5      442.35      430.17     21.97 o 
   5   9   5      192.68      164.94     12.92 o 
   6   9   5       14.44       16.79      9.85 o 
   7   9   5       11.69       12.97      9.11 o 
  -6  10   5      299.18      317.34     25.84 o 
  -5  10   5      256.47      270.24     17.24 o 
  -4  10   5      996.28      995.11     32.54 o 
  -3  10   5      561.29      549.67     14.08 o 
  -2  10   5     2836.28     2900.97     45.89 o 
  -1  10   5     1116.45     1081.02     20.64 o 
   0  10   5     5671.86     5486.13    199.58 o 
   1  10   5     1168.71     1172.56     25.36 o 
   2  10   5     2716.16     2721.08     64.04 o 
   3  10   5      574.64      546.15     25.75 o 
   4  10   5     1080.87     1095.66     32.75 o 
   5  10   5      249.09      243.70     16.23 o 
   6  10   5      320.82      347.52     28.22 o 
  -6  11   5        1.83        5.77      9.07 o 
  -5  11   5      288.51      269.15     17.88 o 
  -4  11   5      200.55      183.89     13.81 o 
  -3  11   5      324.59      309.22     10.71 o 
  -2  11   5      182.48      188.85      7.92 o 
  -1  11   5      288.06      288.38      8.93 o 
   0  11   5      225.32      211.01     11.49 o 
   1  11   5      303.58      311.74     10.78 o 
   2  11   5      199.59      198.45     12.61 o 
   3  11   5      366.89      351.03     20.81 o 
   4  11   5      187.08      189.81     13.66 o 
   5  11   5      320.64      284.20     17.45 o 
   6  11   5        2.11        3.21      9.49 o 
  -6  12   5      205.14      204.50     21.77 o 
  -5  12   5       85.14       64.37     10.66 o 
  -4  12   5      592.08      614.66     18.93 o 
  -3  12   5      693.21      686.32     16.97 o 
  -2  12   5     1038.61     1094.82     21.95 o 
  -1  12   5      202.48      232.20      8.22 o 
   0  12   5     2944.12     2970.89     57.96 o 
   1  12   5      205.42      206.18     11.29 o 
   2  12   5     1083.01     1062.14     40.36 o 
   3  12   5      682.11      700.78     31.71 o 
   4  12   5      673.09      599.57     41.05 o 
   5  12   5       81.53       93.35     19.89 o 
   6  12   5      227.41      235.72     22.10 o 
  -6  13   5       32.28       28.12     11.69 o 
  -5  13   5      137.22      112.11     18.93 o 
  -4  13   5       16.25       15.39      5.62 o 
  -3  13   5      261.08      265.20     13.44 o 
  -2  13   5      413.44      374.88     11.75 o 
  -1  13   5      241.34      232.43      9.61 o 
   0  13   5        1.93       -1.55      3.58 o 
   1  13   5      229.24      218.68     17.24 o 
   2  13   5      444.39      406.57     23.01 o 
   3  13   5      267.64      288.40     20.81 o 
   4  13   5       11.24       13.82     12.19 o 
   5  13   5      127.58      156.50     17.87 o 
   6  13   5       23.54       24.63      9.75 o 
  -5  14   5      369.59      385.80     21.01 o 
  -4  14   5       68.22       65.60      8.23 o 
  -3  14   5      840.49      895.18     22.97 o 
  -2  14   5        6.58        0.14      4.33 o 
  -1  14   5     1754.41     1785.34     46.65 o 
   0  14   5      178.98      157.58     15.42 o 
   1  14   5     1771.54     1726.27     58.51 o 
   2  14   5        3.58        5.73     11.55 o 
   3  14   5      855.79      838.75     66.70 o 
   4  14   5       77.37       82.07     14.18 o 
   5  14   5      343.61      389.89     26.47 o 
  -5  15   5       73.50       64.47     11.13 o 
  -4  15   5       91.10       91.79      9.19 o 
  -3  15   5       86.94       81.97     10.89 o 
  -2  15   5        5.31       14.89      5.22 o 
  -1  15   5       11.96        2.38      3.73 o 
   0  15   5      151.12      221.84     18.58 o 
   1  15   5       12.13       18.89      9.85 o 
   2  15   5        2.78        0.00      8.16 o 
   3  15   5       78.08       76.49     14.04 o 
   4  15   5       89.56       85.51     15.39 o 
   5  15   5       66.54       63.86     14.46 o 
  -4  16   5      374.41      425.43     19.16 o 
  -3  16   5      147.95      159.50     11.80 o 
  -2  16   5      321.90      351.76     13.51 o 
  -1  16   5      254.86      256.28     21.41 o 
   0  16   5      190.83      166.24     17.24 o 
   1  16   5      248.85      234.65     19.96 o 
   2  16   5      297.08      273.70     24.38 o 
   3  16   5      150.47      182.57     30.78 o 
   4  16   5      343.06      402.97     27.73 o 
  -4  17   5        7.52       12.64      7.20 o 
  -3  17   5       22.78       15.07      7.01 o 
  -2  17   5        2.28       -0.46      6.58 o 
  -1  17   5       32.71       28.02     11.31 o 
   0  17   5        0.10       -2.57      7.26 o 
   1  17   5       33.58       48.75     12.70 o 
   2  17   5        3.54       -7.06      8.16 o 
   3  17   5       30.67       26.35     11.69 o 
   4  17   5        5.17       17.32     11.55 o 
  -3  18   5        2.80       -2.69      8.94 o 
  -2  18   5      710.83      708.26     28.83 o 
  -1  18   5       24.30        2.57      9.07 o 
   0  18   5      421.53      449.51     27.66 o 
   1  18   5       25.09       17.32     10.88 o 
   2  18   5      698.70      706.27     36.73 o 
   3  18   5        3.09       -5.56      9.49 o 
  -2  19   5       27.28       14.95     23.73 o 
  -1  19   5        8.12       11.66     12.19 o 
   0  19   5        0.19       -5.77      9.07 o 
   1  19   5        9.86        3.05      9.49 o 
   2  19   5       31.41       33.79     13.13 o 
  -1  20   5       21.61        7.32     12.19 o 
   0  20   5       14.78        4.20      9.85 o 
   1  20   5       17.55        6.77     11.31 o 
   0   0   6      254.30      246.14      8.37 o 
   1   0   6     4059.49     4013.25     57.86 o 
   2   0   6      837.97      835.75     16.79 o 
   3   0   6      330.69      309.01      9.59 o 
   4   0   6     2906.86     2883.43     57.19 o 
   5   0   6      341.36      338.69     14.12 o 
   6   0   6      161.95      151.65     10.88 o 
   7   0   6      638.65      681.58     34.33 o 
  -7   1   6       51.40       36.13      8.99 o 
  -6   1   6      182.33      186.71     11.94 o 
  -5   1   6      301.20      299.34     13.16 o 
  -4   1   6      813.07      824.63     22.04 o 
  -3   1   6      697.03      746.68     14.75 o 
  -2   1   6     1312.62     1329.54     21.34 o 
  -1   1   6       72.83       64.51      3.49 o 
   0   1   6      274.23      292.59      6.60 o 
   1   1   6      103.77       95.36      6.20 o 
   2   1   6     1197.03     1178.92     22.91 o 
   3   1   6      699.81      734.64     16.51 o 
   4   1   6      906.50      867.44     22.38 o 
   5   1   6      287.93      291.75     13.70 o 
   6   1   6      226.54      233.33     14.26 o 
   7   1   6       57.34       56.27     13.52 o 
  -7   2   6      476.23      478.54     29.22 o 
  -6   2   6      171.08      168.25     11.34 o 
  -5   2   6       35.67       20.41      6.48 o 
  -4   2   6     2032.71     1970.54     41.28 o 
  -3   2   6     2638.36     2666.38     41.80 o 
  -2   2   6     5482.16     5544.77     81.56 o 
  -1   2   6     2711.87     2725.95     36.37 o 
   0   2   6     6804.96     7048.92     99.16 o 
   1   2   6     3007.74     3005.84     46.10 o 
   2   2   6     5672.03     5703.90     88.89 o 
   3   2   6     2662.85     2622.19     45.27 o 
   4   2   6     1971.74     1920.37     41.13 o 
   5   2   6       61.19       51.12      6.62 o 
   6   2   6      170.56      174.35     14.14 o 
   7   2   6      487.08      534.96     29.64 o 
  -7   3   6       53.71       69.93     13.86 o 
  -6   3   6      267.43      247.45     15.33 o 
  -5   3   6      121.41      117.87     11.11 o 
  -4   3   6       75.06       70.54      6.49 o 
  -3   3   6     1284.50     1259.48     22.84 o 
  -2   3   6      781.24      747.73     16.18 o 
  -1   3   6     1136.65     1084.86     20.61 o 
   0   3   6     1224.76     1148.32     18.92 o 
   1   3   6     1308.37     1237.04     21.24 o 
   2   3   6      828.07      800.45     14.06 o 
   3   3   6     1373.17     1304.11     24.41 o 
   4   3   6       97.40      120.32      7.78 o 
   5   3   6      153.51      136.52      9.31 o 
   6   3   6      272.74      284.09     19.21 o 
   7   3   6       52.80       50.75     11.62 o 
  -7   4   6       60.46       65.76     13.61 o 
  -6   4   6      135.98      129.97     16.03 o 
  -5   4   6      333.41      315.63     15.46 o 
  -4   4   6      455.45      485.32     17.13 o 
  -3   4   6     2674.37     2703.43     48.11 o 
  -2   4   6      142.88      161.57      5.36 o 
  -1   4   6     3353.59     3319.22     48.95 o 
   0   4   6      353.89      316.39      7.36 o 
   1   4   6     3418.41     3269.74     53.20 o 
   2   4   6      160.14      190.60      6.60 o 
   3   4   6     2757.35     2822.07     43.20 o 
   4   4   6      441.15      438.85     13.85 o 
   5   4   6      357.15      378.65     17.59 o 
   6   4   6      143.22      147.71     11.27 o 
   7   4   6       70.44       89.92     12.58 o 
  -7   5   6      142.56      115.81     17.16 o 
  -6   5   6      426.89      390.43     25.21 o 
  -5   5   6      525.26      534.27     27.57 o 
  -4   5   6      631.95      647.78     22.41 o 
  -3   5   6     2552.40     2579.71     40.57 o 
  -2   5   6     3499.38     3634.33     59.10 o 
  -1   5   6     4840.07     5021.29     71.02 o 
   0   5   6      103.96      137.71      5.09 o 
   1   5   6     4551.91     4696.48     69.81 o 
   2   5   6     3405.28     3510.47     52.81 o 
   3   5   6     2486.20     2520.31     39.84 o 
   4   5   6      704.35      707.65     13.92 o 
   5   5   6      531.02      519.77     18.42 o 
   6   5   6      405.29      413.89     17.57 o 
   7   5   6      135.81      127.87     25.00 o 
  -7   6   6       10.07        8.98     10.88 o 
  -6   6   6      282.13      276.46     32.71 o 
  -5   6   6      111.34      108.63     14.04 o 
  -4   6   6      717.01      676.02     22.98 o 
  -3   6   6      533.71      560.40     12.75 o 
  -2   6   6     3897.16     3959.59     60.61 o 
  -1   6   6      233.79      228.45      6.79 o 
   0   6   6     5649.51     5798.01     90.98 o 
   1   6   6      228.35      224.30      6.28 o 
   2   6   6     4040.57     4126.81     59.51 o 
   3   6   6      526.73      544.85     11.43 o 
   4   6   6      715.94      672.84     20.37 o 
   5   6   6      145.97      170.67     10.97 o 
   6   6   6      284.22      289.86     15.24 o 
   7   6   6       14.44       11.97     10.44 o 
  -7   7   6       15.68       12.05     10.90 o 
  -6   7   6      301.92      281.53     25.66 o 
  -5   7   6      355.59      337.75     26.93 o 
  -4   7   6      618.04      579.06     21.07 o 
  -3   7   6      892.96      895.47     19.98 o 
  -2   7   6     2862.43     2866.87     44.03 o 
  -1   7   6     1557.24     1747.17     29.23 o 
   0   7   6     2822.91     2725.00     45.64 o 
   1   7   6     1587.81     1844.35     31.41 o 
   2   7   6     2700.87     2718.18     42.33 o 
   3   7   6      926.15      921.99     25.66 o 
   4   7   6      575.33      520.87     31.29 o 
   5   7   6      402.98      414.97     16.62 o 
   6   7   6      289.26      284.63     19.01 o 
   7   7   6       25.73       24.37     10.88 o 
  -7   8   6      266.84      256.37     24.03 o 
  -6   8   6      226.12      205.93     20.86 o 
  -5   8   6      158.94      164.28     17.96 o 
  -4   8   6      763.29      707.54     32.62 o 
  -3   8   6      463.73      482.23     14.18 o 
  -2   8   6     1592.19     1564.60     27.28 o 
  -1   8   6     1478.82     1560.77     26.51 o 
   0   8   6     1217.81     1102.03     23.95 o 
   1   8   6     1529.96     1555.87     27.89 o 
   2   8   6     1594.14     1551.72     32.39 o 
   3   8   6      441.43      468.99     14.39 o 
   4   8   6      827.63      818.63     23.04 o 
   5   8   6      131.29      167.45     20.42 o 
   6   8   6      259.80      251.69     16.94 o 
   7   8   6      261.16      255.39     44.90 o 
  -7   9   6       49.38       65.84     15.34 o 
  -6   9   6        7.11       -2.57      7.67 o 
  -5   9   6      246.29      215.19     19.49 o 
  -4   9   6      217.06      190.72     12.98 o 
  -3   9   6       70.84       67.61      6.38 o 
  -2   9   6      180.95      174.66      7.22 o 
  -1   9   6      950.04      871.08     16.97 o 
   0   9   6       25.20       15.27      3.84 o 
   1   9   6      879.39      799.42     23.73 o 
   2   9   6      234.77      207.64     11.13 o 
   3   9   6       83.74       82.11      8.25 o 
   4   9   6      168.00      139.85     27.58 o 
   5   9   6      261.73      281.20     26.97 o 
   6   9   6       12.36       14.79      7.81 o 
   7   9   6       42.45       19.99     12.58 o 
  -6  10   6       73.32       78.25     14.95 o 
  -5  10   6      231.62      213.01     19.96 o 
  -4  10   6       45.07       34.40      6.03 o 
  -3  10   6      419.85      409.82     13.62 o 
  -2  10   6      536.07      518.12     13.17 o 
  -1  10   6     1835.47     1726.59     29.47 o 
   0  10   6      820.68      846.87     20.14 o 
   1  10   6     1914.27     1730.80     88.61 o 
   2  10   6      574.65      561.63     19.44 o 
   3  10   6      413.41      421.68     18.83 o 
   4  10   6       36.22        9.36      7.67 o 
   5  10   6      217.53      217.36     15.41 o 
   6  10   6       57.44       68.46     23.73 o 
  -6  11   6       19.37        6.23      9.49 o 
  -5  11   6      191.10      201.01     19.90 o 
  -4  11   6        1.41        2.08      4.64 o 
  -3  11   6      234.43      241.88     10.76 o 
  -2  11   6      184.25      184.87      7.92 o 
  -1  11   6     1565.61     1534.55     26.91 o 
   0  11   6      157.49      130.57      7.60 o 
   1  11   6     1487.21     1461.90     32.34 o 
   2  11   6      199.98      201.98     11.49 o 
   3  11   6      249.03      218.62     17.16 o 
   4  11   6        4.74        0.45      7.70 o 
   5  11   6      175.34      166.70     17.53 o 
   6  11   6       14.88       16.23     10.90 o 
  -6  12   6       54.58       46.72     14.04 o 
  -5  12   6       35.99       39.56      8.70 o 
  -4  12   6      100.21       89.44      8.65 o 
  -3  12   6      137.82      140.50      8.80 o 
  -2  12   6       65.14       61.73      5.29 o 
  -1  12   6      228.87      238.74      9.43 o 
   0  12   6     1042.85     1031.30     38.71 o 
   1  12   6      200.34      191.83     11.49 o 
   2  12   6       75.07       71.76     11.31 o 
   3  12   6      128.50      125.06     14.43 o 
   4  12   6      126.11       94.17     13.86 o 
   5  12   6       44.85       62.39     17.32 o 
   6  12   6       50.29       52.59     20.52 o 
  -6  13   6       32.30       28.99      9.28 o 
  -5  13   6       55.44       54.71      8.46 o 
  -4  13   6      517.48      552.85     18.21 o 
  -3  13   6      816.18      804.38     21.42 o 
  -2  13   6      510.87      502.31     13.76 o 
  -1  13   6       34.19       24.64      4.69 o 
   0  13   6      234.94      215.46     15.38 o 
   1  13   6       56.49       57.46     17.96 o 
   2  13   6      515.48      505.41     26.75 o 
   3  13   6      787.27      811.05     35.75 o 
   4  13   6      495.19      526.59     29.39 o 
   5  13   6       59.93       44.55     16.68 o 
   6  13   6       28.08       41.05     21.81 o 
  -5  14   6       53.00       52.80      8.56 o 
  -4  14   6      175.22      192.45     11.69 o 
  -3  14   6       45.76       58.23      7.11 o 
  -2  14   6        7.50        0.41      4.22 o 
  -1  14   6       85.39       88.64      6.95 o 
   0  14   6        1.66       -6.96      5.31 o 
   1  14   6       82.47       62.75     11.79 o 
   2  14   6       24.56       13.10      8.58 o 
   3  14   6       35.84       49.03     12.02 o 
   4  14   6      149.89      170.96     28.22 o 
   5  14   6       46.43       57.02     13.86 o 
  -5  15   6      125.96      115.96     11.03 o 
  -4  15   6      194.01      175.77     11.64 o 
  -3  15   6      115.88      131.67     13.89 o 
  -2  15   6      610.10      665.85     18.63 o 
  -1  15   6       73.13       73.57      7.52 o 
   0  15   6      930.03      858.70     36.73 o 
   1  15   6       68.03       72.33     13.52 o 
   2  15   6      625.17      621.27     31.71 o 
   3  15   6      100.98      107.73     16.03 o 
   4  15   6      205.89      192.65     19.90 o 
   5  15   6      125.06      109.57     17.53 o 
  -4  16   6       68.68       72.85     10.51 o 
  -3  16   6       15.27       35.60      7.70 o 
  -2  16   6       42.82       55.67      7.01 o 
  -1  16   6       48.04       53.29      9.12 o 
   0  16   6       62.95       53.62     12.22 o 
   1  16   6       30.52       28.86     21.81 o 
   2  16   6       49.90       64.79     13.61 o 
   3  16   6       10.41       15.06     10.17 o 
   4  16   6       48.65       47.29     13.52 o 
  -4  17   6      154.60      153.91     13.03 o 
  -3  17   6      174.43      176.06     12.71 o 
  -2  17   6      173.33      156.78     14.31 o 
  -1  17   6      472.24      497.61     46.18 o 
   0  17   6      207.70      179.77     18.58 o 
   1  17   6      498.17      493.83     29.03 o 
   2  17   6      159.19      178.63     19.49 o 
   3  17   6      197.06      199.62     25.65 o 
   4  17   6      153.27      158.77     28.87 o 
  -3  18   6       67.08       69.58     29.50 o 
  -2  18   6       17.43        9.50     10.76 o 
  -1  18   6      119.99      131.92     17.16 o 
   0  18   6       75.18       74.21     14.51 o 
   1  18   6      139.99      138.79     19.88 o 
   2  18   6       20.97       13.11     10.40 o 
   3  18   6       74.73       76.52     15.42 o 
  -2  19   6       78.05       70.55     21.81 o 
  -1  19   6      144.27      134.58     27.58 o 
   0  19   6       11.68        4.20     10.26 o 
   1  19   6      129.06      118.63     18.58 o 
   2  19   6       84.32       83.13     16.76 o 
   0  20   6        0.97       -7.70      9.07 o 
   1   0   7     4323.27     4388.46     63.44 o 
   2   0   7      503.76      461.07      9.72 o 
   3   0   7      621.52      642.71     15.40 o 
   4   0   7       26.94       29.56      4.42 o 
   5   0   7       45.23       39.20      6.32 o 
   6   0   7       17.98       14.03      6.50 o 
   7   0   7       96.23      102.69     15.39 o 
  -7   1   7       67.01       70.85      9.49 o 
  -6   1   7      290.66      294.21     14.40 o 
  -5   1   7      781.14      757.78     22.34 o 
  -4   1   7      538.08      555.34     15.40 o 
  -3   1   7     2045.50     2014.76     32.83 o 
  -2   1   7     1322.75     1278.18     21.69 o 
  -1   1   7     5327.51     4987.67     66.34 o 
   0   1   7    13523.36    13304.34    184.62 o 
   1   1   7     5377.23     5019.77     78.93 o 
   2   1   7     1357.92     1301.32     23.90 o 
   3   1   7     2083.62     2036.40     36.53 o 
   4   1   7      606.81      607.49     15.61 o 
   5   1   7      781.33      776.73     22.45 o 
   6   1   7      309.96      291.52     14.65 o 
   7   1   7       56.03       48.51     14.57 o 
  -7   2   7       25.49       13.72     10.17 o 
  -6   2   7      227.16      219.52     12.88 o 
  -5   2   7      461.64      438.88     16.31 o 
  -4   2   7     1459.64     1401.36     38.23 o 
  -3   2   7      787.59      781.83     16.03 o 
  -2   2   7      234.59      236.93      7.00 o 
  -1   2   7     4355.08     4549.04     61.14 o 
   0   2   7      943.71      944.46     16.30 o 
   1   2   7     4422.99     4602.17     72.38 o 
   2   2   7      252.92      248.60      6.55 o 
   3   2   7      855.36      838.41     17.60 o 
   4   2   7     1427.02     1376.62     27.83 o 
   5   2   7      516.65      477.26     16.41 o 
   6   2   7      229.16      221.20     15.75 o 
   7   2   7       28.79       43.90     10.54 o 
  -7   3   7       72.57       75.58     14.43 o 
  -6   3   7      903.28      927.77     96.20 o 
  -5   3   7        6.05        7.97      6.32 o 
  -4   3   7     1432.39     1372.64     39.22 o 
  -3   3   7       15.77       26.89      3.29 o 
  -2   3   7     1387.99     1313.31     21.24 o 
  -1   3   7     1560.50     1523.48     26.24 o 
   0   3   7     9485.26     8993.55    126.22 o 
   1   3   7     1453.54     1429.44     23.86 o 
   2   3   7     1281.99     1188.57     22.94 o 
   3   3   7       11.73       20.39      3.13 o 
   4   3   7     1560.94     1504.89     28.85 o 
   5   3   7        7.63       12.52      3.79 o 
   6   3   7      924.70      952.52     42.16 o 
   7   3   7       66.44       60.76     11.41 o 
  -7   4   7       89.94       77.24     14.51 o 
  -6   4   7       55.88       78.54     13.52 o 
  -5   4   7      490.03      473.91     25.75 o 
  -4   4   7      303.37      340.09     13.24 o 
  -3   4   7     1483.69     1434.68     27.66 o 
  -2   4   7      136.60      158.02      5.45 o 
  -1   4   7     1245.80     1334.00     22.41 o 
   0   4   7       80.14       93.31      4.03 o 
   1   4   7     1284.47     1361.33     24.43 o 
   2   4   7      129.00      144.63      6.22 o 
   3   4   7     1437.39     1385.14     24.40 o 
   4   4   7      310.35      314.42     11.57 o 
   5   4   7      523.33      504.53     13.73 o 
   6   4   7       50.41       63.05      9.22 o 
   7   4   7       76.36       70.41     11.80 o 
  -7   5   7      140.30      140.99     18.45 o 
  -6   5   7      284.72      284.08     23.01 o 
  -5   5   7      501.59      446.71     25.35 o 
  -4   5   7      652.33      648.19     19.66 o 
  -3   5   7      910.02      911.45     19.70 o 
  -2   5   7      738.10      650.54     15.02 o 
  -1   5   7     1977.95     1886.88     30.88 o 
   0   5   7     2026.53     1967.07     31.06 o 
   1   5   7     2167.86     2011.48     33.86 o 
   2   5   7      795.90      696.95     13.37 o 
   3   5   7      828.15      833.30     16.51 o 
   4   5   7      628.90      622.01     14.04 o 
   5   5   7      489.60      482.23     17.94 o 
   6   5   7      309.96      317.54     16.13 o 
   7   5   7      150.21      148.15     15.41 o 
  -7   6   7       58.43       58.37     14.18 o 
  -6   6   7      208.82      225.32     30.15 o 
  -5   6   7      397.25      388.28     23.92 o 
  -4   6   7      280.98      277.74     11.01 o 
  -3   6   7      438.43      462.78     21.84 o 
  -2   6   7      276.37      302.14      8.63 o 
  -1   6   7      964.50      996.39     18.06 o 
   0   6   7     1761.19     1799.78     31.76 o 
   1   6   7      955.67      993.36     17.84 o 
   2   6   7      293.90      326.43      8.08 o 
   3   6   7      472.44      505.14     14.73 o 
   4   6   7      287.70      275.51     11.72 o 
   5   6   7      421.11      385.39     16.28 o 
   6   6   7      194.16      198.90     13.35 o 
   7   6   7       63.49       54.92     14.18 o 
  -7   7   7       82.93       53.30     14.04 o 
  -6   7   7       82.96       71.53     13.52 o 
  -5   7   7       59.12       41.41     10.88 o 
  -4   7   7      120.93      107.45      7.41 o 
  -3   7   7      929.83      866.61     23.38 o 
  -2   7   7      107.10      114.53      5.49 o 
  -1   7   7      559.55      488.49     11.23 o 
   0   7   7      203.98      211.99      7.41 o 
   1   7   7      548.97      485.40     10.80 o 
   2   7   7      116.55      117.36      4.81 o 
   3   7   7      950.28      900.62     22.41 o 
   4   7   7      118.04      100.04     10.58 o 
   5   7   7       58.29       58.76      7.92 o 
   6   7   7       85.72       76.12     11.19 o 
   7   7   7      108.23      106.16     21.17 o 
  -7   8   7       73.11       53.88     14.95 o 
  -6   8   7      188.35      162.10     42.33 o 
  -5   8   7      215.13      187.61     18.14 o 
  -4   8   7      464.65      466.92     15.08 o 
  -3   8   7       14.73        6.99      3.88 o 
  -2   8   7      142.89      175.76      7.84 o 
  -1   8   7      542.11      569.97     12.64 o 
   0   8   7      520.74      608.16     14.12 o 
   1   8   7      551.00      582.15     16.01 o 
   2   8   7      166.30      198.83      7.54 o 
   3   8   7       11.08       12.31      3.73 o 
   4   8   7      469.67      521.70     26.66 o 
   5   8   7      224.11      190.12     42.87 o 
   6   8   7      188.24      165.06     27.72 o 
   7   8   7       75.87       90.69     19.24 o 
  -6   9   7       43.98       18.18     10.40 o 
  -5   9   7      483.42      472.20     19.04 o 
  -4   9   7        3.89       -1.11      3.76 o 
  -3   9   7      915.48      883.02     21.28 o 
  -2   9   7      382.92      359.81     10.25 o 
  -1   9   7      702.69      710.36     14.90 o 
   0   9   7     1104.77     1031.13     32.39 o 
   1   9   7      675.66      676.81     17.97 o 
   2   9   7      388.93      355.74     19.49 o 
   3   9   7      978.66      921.26     33.31 o 
   4   9   7       16.97       21.51      6.80 o 
   5   9   7      455.32      448.41     27.39 o 
   6   9   7       65.16       50.71     10.16 o 
  -6  10   7        7.52       -8.31      7.22 o 
  -5  10   7      485.23      484.64     19.84 o 
  -4  10   7       76.30       54.04      6.73 o 
  -3  10   7      362.61      351.23     12.59 o 
  -2  10   7       74.28       73.06      5.43 o 
  -1  10   7       92.74       91.93      5.38 o 
   0  10   7        4.28        2.62      2.47 o 
   1  10   7      101.07      104.04      6.71 o 
   2  10   7       74.14       87.25      8.68 o 
   3  10   7      359.58      329.13     15.82 o 
   4  10   7       85.55       62.88     11.79 o 
   5  10   7      501.87      525.25     28.48 o 
   6  10   7        8.65        0.06     10.17 o 
  -6  11   7      409.85      428.23     20.18 o 
  -5  11   7      127.58      129.78     11.83 o 
  -4  11   7     1056.44     1039.14     26.03 o 
  -3  11   7      110.88      102.05      8.54 o 
  -2  11   7     1757.95     1704.75     30.52 o 
  -1  11   7      176.27      182.91      7.44 o 
   0  11   7     1909.58     1802.37     44.29 o 
   1  11   7      175.57      203.65     11.05 o 
   2  11   7     1796.13     1675.86     43.97 o 
   3  11   7      115.67      106.17     16.68 o 
   4  11   7     1053.11     1081.47     42.91 o 
   5  11   7      123.19      138.32     32.07 o 
   6  11   7      438.12      493.54     30.48 o 
  -6  12   7       34.98       46.56      9.53 o 
  -5  12   7      200.02      180.34     14.44 o 
  -4  12   7       85.51       89.89      8.61 o 
  -3  12   7       64.50       51.29      6.57 o 
  -2  12   7      607.04      587.63     14.89 o 
  -1  12   7      396.81      385.07     12.07 o 
   0  12   7       12.43       12.09      4.13 o 
   1  12   7      412.84      389.59     16.42 o 
   2  12   7      591.46      570.43     44.25 o 
   3  12   7       74.22       73.45     13.47 o 
   4  12   7       83.36       97.25     19.88 o 
   5  12   7      234.35      205.30     34.63 o 
   6  12   7       34.43       53.88     23.09 o 
  -5  13   7      119.96      113.63     11.65 o 
  -4  13   7      287.01      268.91     13.45 o 
  -3  13   7     1180.41     1212.93     28.08 o 
  -2  13   7      825.28      834.83     18.94 o 
  -1  13   7     1072.43     1015.31     22.84 o 
   0  13   7     2106.28     1991.66     50.06 o 
   1  13   7     1028.55      973.81     29.79 o 
   2  13   7      837.44      827.49     35.75 o 
   3  13   7     1184.30     1191.51     46.65 o 
   4  13   7      311.26      296.89     23.01 o 
   5  13   7      121.95      133.68     30.79 o 
  -5  14   7        5.17        8.41      7.39 o 
  -4  14   7       46.00       38.48      7.28 o 
  -3  14   7       25.38       20.51      5.78 o 
  -2  14   7       72.35       70.40      6.91 o 
  -1  14   7       25.26       19.35      5.72 o 
   0  14   7      238.89      259.80     19.05 o 
   1  14   7       27.89       33.47      9.85 o 
   2  14   7       74.67       60.67     24.37 o 
   3  14   7       22.13       20.52     14.75 o 
   4  14   7       39.27       47.82     12.94 o 
   5  14   7        5.33        0.97     11.10 o 
  -5  15   7      213.72      245.46     16.61 o 
  -4  15   7       36.09       43.12      7.43 o 
  -3  15   7      426.14      425.62     17.31 o 
  -2  15   7      104.21      116.73      8.57 o 
  -1  15   7     1333.37     1330.11     32.66 o 
   0  15   7      104.53       84.07     13.61 o 
   1  15   7     1387.10     1350.44     49.87 o 
   2  15   7      111.12      123.11     15.85 o 
   3  15   7      429.37      434.88     27.57 o 
   4  15   7       29.67       18.57     16.68 o 
   5  15   7      198.80      186.47     21.27 o 
  -4  16   7      174.60      168.83     13.52 o 
  -3  16   7      112.22      106.88     10.56 o 
  -2  16   7      134.94      134.74      9.23 o 
  -1  16   7       28.96        8.86      7.83 o 
   0  16   7       83.73       58.87     12.70 o 
   1  16   7       26.67       14.48     10.90 o 
   2  16   7      134.59      127.08     16.76 o 
   3  16   7      100.43       73.58     14.95 o 
   4  16   7      168.29      218.80     22.10 o 
  -4  17   7      339.80      345.62     17.85 o 
  -3  17   7       28.85       29.18      7.70 o 
  -2  17   7      495.76      510.61     23.61 o 
  -1  17   7      160.00      154.00     26.30 o 
   0  17   7      358.27      328.10     24.03 o 
   1  17   7      168.64      174.80     19.05 o 
   2  17   7      475.11      522.23     30.38 o 
   3  17   7       22.54       21.91     10.77 o 
   4  17   7      333.73      325.13     26.47 o 
  -3  18   7       84.59      107.54     50.03 o 
  -2  18   7       22.01       29.09     14.11 o 
  -1  18   7       81.96       67.80     25.01 o 
   0  18   7        2.17       -0.64      9.07 o 
   1  18   7       84.00       78.18     14.95 o 
   2  18   7       22.07       22.06     11.31 o 
   3  18   7       85.59       76.10     20.52 o 
  -2  19   7      157.39      196.26     32.07 o 
  -1  19   7       39.41       30.17     12.94 o 
   0  19   7      233.12      257.08     45.54 o 
   1  19   7       34.68       23.09     12.22 o 
   2  19   7      155.75      192.84     21.77 o 
   0   0   8      481.28      401.44     12.33 o 
   1   0   8      820.99      823.66     15.04 o 
   2   0   8     1924.53     1892.75     30.18 o 
   3   0   8        1.63        1.55      2.54 o 
   4   0   8      217.61      244.66      9.62 o 
   5   0   8        2.23       -0.49      3.83 o 
   6   0   8      418.05      408.20     14.93 o 
   7   0   8       28.90       50.70     17.96 o 
  -7   1   8      194.59      179.12     15.46 o 
  -6   1   8       75.90       62.45     10.16 o 
  -5   1   8      157.13      151.21      9.10 o 
  -4   1   8     3311.62     3164.81     56.39 o 
  -3   1   8      933.70      931.09     20.35 o 
  -2   1   8    11915.59    12161.16    170.49 o 
  -1   1   8     1117.77     1136.25     18.37 o 
   0   1   8     3074.93     3024.73     45.30 o 
   1   1   8     1223.04     1246.57     22.31 o 
   2   1   8    11862.06    12025.25    157.46 o 
   3   1   8      948.42      927.33     19.84 o 
   4   1   8     3284.74     3195.61     56.03 o 
   5   1   8      161.74      179.23      9.11 o 
   6   1   8       81.12       86.34      8.06 o 
   7   1   8      211.01      212.74     14.57 o 
  -7   2   8       38.14       35.00     12.01 o 
  -6   2   8      219.81      212.81     15.64 o 
  -5   2   8      961.97      925.56     23.53 o 
  -4   2   8       45.22       49.59      6.37 o 
  -3   2   8      237.54      259.06      8.00 o 
  -2   2   8       27.65       39.66      3.33 o 
  -1   2   8     1858.15     1852.84     27.33 o 
   0   2   8        1.30        3.32      1.70 o 
   1   2   8     1834.01     1877.95     32.43 o 
   2   2   8       17.66       24.55      3.13 o 
   3   2   8      253.17      270.54     13.23 o 
   4   2   8       42.54       43.10      4.85 o 
   5   2   8     1031.19     1030.53     23.17 o 
   6   2   8      242.93      258.49     13.62 o 
   7   2   8       48.83       48.10     14.51 o 
  -7   3   8      323.19      303.13     28.86 o 
  -6   3   8       76.74       94.56     18.60 o 
  -5   3   8      769.04      766.71     20.67 o 
  -4   3   8      718.68      763.59     19.34 o 
  -3   3   8     2869.78     2835.24     44.47 o 
  -2   3   8      853.70      830.63     15.56 o 
  -1   3   8     4767.14     4668.43     75.14 o 
   0   3   8     1823.98     1968.25     31.06 o 
   1   3   8     4860.65     4748.25     68.85 o 
   2   3   8      913.71      868.33     19.51 o 
   3   3   8     2774.67     2723.44     47.86 o 
   4   3   8      719.18      745.84     17.69 o 
   5   3   8      742.61      741.92     18.80 o 
   6   3   8       85.55       71.66     14.51 o 
   7   3   8      328.78      365.04     18.33 o 
  -7   4   8       50.78       32.22     11.31 o 
  -6   4   8      246.13      245.31     20.81 o 
  -5   4   8      261.23      259.56     13.45 o 
  -4   4   8       48.03       56.03      6.73 o 
  -3   4   8     1543.19     1505.65     29.95 o 
  -2   4   8     1100.04     1086.23     19.42 o 
  -1   4   8     5757.23     5825.28     90.18 o 
   0   4   8     1364.40     1369.25     23.03 o 
   1   4   8     5655.41     5616.06     82.56 o 
   2   4   8     1112.15     1084.93     19.61 o 
   3   4   8     1601.81     1614.44     27.19 o 
   4   4   8       41.50       43.60      4.43 o 
   5   4   8      285.14      301.18     10.33 o 
   6   4   8      227.64      229.87     17.00 o 
   7   4   8       54.91       63.86     12.55 o 
  -7   5   8      132.40      114.18     17.23 o 
  -6   5   8       90.01       78.47      9.68 o 
  -5   5   8      269.68      228.56     12.73 o 
  -4   5   8     1066.39     1002.77     26.86 o 
  -3   5   8     1502.07     1489.33     29.51 o 
  -2   5   8      861.11      854.59     17.26 o 
  -1   5   8     2814.85     2786.24     42.05 o 
   0   5   8       30.45       48.32      3.56 o 
   1   5   8     2682.22     2651.03     45.94 o 
   2   5   8      750.57      745.80     15.30 o 
   3   5   8     1522.32     1516.22     26.02 o 
   4   5   8     1091.77     1068.75     20.53 o 
   5   5   8      270.12      273.35     16.47 o 
   6   5   8       68.14       59.78     10.80 o 
   7   5   8      123.97      148.91     19.71 o 
  -7   6   8      220.73      233.65     15.85 o 
  -6   6   8       67.60       51.87      8.95 o 
  -5   6   8      350.85      361.65     15.75 o 
  -4   6   8      409.25      390.98     15.68 o 
  -3   6   8     1796.58     1748.73     33.88 o 
  -2   6   8     1814.86     1817.26     29.94 o 
  -1   6   8      155.61      144.82      5.74 o 
   0   6   8     1522.49     1597.56     28.88 o 
   1   6   8      178.65      177.33      6.88 o 
   2   6   8     1742.31     1755.24     29.34 o 
   3   6   8     1753.60     1747.22     32.58 o 
   4   6   8      469.74      498.02     16.28 o 
   5   6   8      346.08      307.09     20.38 o 
   6   6   8       76.78       68.90     11.41 o 
   7   6   8      219.75      191.14     33.36 o 
  -7   7   8       95.55      113.02     12.49 o 
  -6   7   8      172.97      181.13     13.25 o 
  -5   7   8      166.79      161.99     14.52 o 
  -4   7   8      506.76      436.52     16.62 o 
  -3   7   8       89.30       96.70      6.79 o 
  -2   7   8     1497.12     1491.62     26.22 o 
  -1   7   8     1251.11     1248.93     22.50 o 
   0   7   8     6001.97     5904.54     93.74 o 
   1   7   8     1241.30     1270.55     22.16 o 
   2   7   8     1518.14     1489.43     25.47 o 
   3   7   8       86.24      102.08      7.59 o 
   4   7   8      533.72      508.80     20.87 o 
   5   7   8      170.82      158.95     13.49 o 
   6   7   8      168.76      199.34     16.00 o 
   7   7   8       97.12      152.65     32.07 o 
  -7   8   8      135.58      137.20     13.45 o 
  -6   8   8       65.35       49.61      9.35 o 
  -5   8   8      162.24      159.66     12.14 o 
  -4   8   8      204.22      195.93     10.14 o 
  -3   8   8       26.81       21.00      4.43 o 
  -2   8   8       44.98       42.90      5.07 o 
  -1   8   8      339.63      349.46      9.48 o 
   0   8   8      247.18      225.43      8.02 o 
   1   8   8      311.90      334.05      9.62 o 
   2   8   8       55.47       47.14      4.43 o 
   3   8   8       24.80       21.40      4.94 o 
   4   8   8      224.51      241.92     17.72 o 
   5   8   8      191.18      192.95     14.58 o 
   6   8   8       70.34       85.39     15.10 o 
   7   8   8      141.16      157.78     32.07 o 
  -6   9   8       59.02       55.09      9.74 o 
  -5   9   8      161.14      154.26     14.63 o 
  -4   9   8      758.02      716.05     22.41 o 
  -3   9   8      521.15      515.34     15.56 o 
  -2   9   8     1637.06     1668.92     29.20 o 
  -1   9   8     1317.88     1301.33     23.72 o 
   0   9   8       53.37       67.09      4.85 o 
   1   9   8     1311.63     1311.63     29.30 o 
   2   9   8     1651.08     1613.01     35.90 o 
   3   9   8      563.73      559.10     21.25 o 
   4   9   8      743.24      670.34     32.62 o 
   5   9   8      164.53      173.41     18.45 o 
   6   9   8       78.30       81.16     16.68 o 
  -6  10   8      106.79      114.49     11.85 o 
  -5  10   8      141.91      131.25     15.92 o 
  -4  10   8      233.00      240.60     14.57 o 
  -3  10   8      280.55      297.09     11.55 o 
  -2  10   8      134.14      129.31      6.77 o 
  -1  10   8     1207.49     1254.57     23.19 o 
   0  10   8      123.05      118.14      7.39 o 
   1  10   8     1178.51     1191.03     27.88 o 
   2  10   8      159.32      110.05     24.86 o 
   3  10   8      274.03      284.79     42.33 o 
   4  10   8      267.09      246.45     25.02 o 
   5  10   8      158.53      147.21     17.53 o 
   6  10   8      120.51      132.99     17.87 o 
  -6  11   8       89.43       89.71     11.58 o 
  -5  11   8      399.83      411.10     25.55 o 
  -4  11   8        1.83       -1.04      5.49 o 
  -3  11   8      427.29      398.21     14.09 o 
  -2  11   8      359.68      329.65     10.43 o 
  -1  11   8     1373.73     1374.08     25.36 o 
   0  11   8      246.26      239.26     14.05 o 
   1  11   8     1353.01     1374.07     31.19 o 
   2  11   8      368.46      294.00     32.60 o 
   3  11   8      521.79      506.81     48.11 o 
   4  11   8        1.51       -2.28      8.01 o 
   5  11   8      441.57      431.29     27.73 o 
   6  11   8       83.30       92.01     25.01 o 
  -6  12   8      123.75      141.89     13.25 o 
  -5  12   8       47.48       44.22      8.95 o 
  -4  12   8      265.81      258.88     12.71 o 
  -3  12   8      384.11      379.98     13.96 o 
  -2  12   8     1052.17     1049.91     21.59 o 
  -1  12   8      328.18      319.28     12.64 o 
   0  12   8      118.49      130.29      9.99 o 
   1  12   8      381.40      354.85     41.05 o 
   2  12   8     1084.37      972.79     53.71 o 
   3  12   8      432.97      433.02     25.75 o 
   4  12   8      283.96      285.62     22.46 o 
   5  12   8       43.47       51.49     12.58 o 
   6  12   8      123.43      121.63     19.11 o 
  -5  13   8       54.70       40.65     13.89 o 
  -4  13   8      231.56      249.67     12.81 o 
  -3  13   8      383.14      392.31     14.29 o 
  -2  13   8      661.18      665.31     18.40 o 
  -1  13   8      239.92      227.15     11.44 o 
   0  13   8      491.48      502.66     16.51 o 
   1  13   8      259.28      262.82     18.48 o 
   2  13   8      722.92      719.53     33.10 o 
   3  13   8      398.08      404.46     25.75 o 
   4  13   8      238.35      225.27     20.63 o 
   5  13   8       63.01       68.97     15.10 o 
  -5  14   8      206.25      191.02     18.72 o 
  -4  14   8       30.57       41.12      7.31 o 
  -3  14   8       76.06       87.97      8.25 o 
  -2  14   8      103.49      121.17      8.34 o 
  -1  14   8       43.65       28.96      6.85 o 
   0  14   8       87.67       68.96      8.84 o 
   1  14   8       44.00       28.69      9.85 o 
   2  14   8       76.08       82.82     14.43 o 
   3  14   8       72.75       63.05     13.25 o 
   4  14   8       34.49       35.92     12.70 o 
   5  14   8      222.63      246.49     22.80 o 
  -4  15   8      172.86      159.61     11.30 o 
  -3  15   8       92.73       99.28     10.00 o 
  -2  15   8      561.95      590.19     19.43 o 
  -1  15   8      412.47      348.39     14.82 o 
   0  15   8      359.82      324.62     22.68 o 
   1  15   8      402.99      322.49     23.12 o 
   2  15   8      509.29      466.07     29.50 o 
   3  15   8       93.59      100.59     15.70 o 
   4  15   8      150.05      131.76     33.35 o 
  -4  16   8       51.53       61.82      9.46 o 
  -3  16   8      144.27      149.82     11.75 o 
  -2  16   8        3.38        3.51      5.31 o 
  -1  16   8      122.00       99.12     25.01 o 
   0  16   8      111.15       98.73     14.95 o 
   1  16   8      107.89       90.82     15.34 o 
   2  16   8        3.68        0.00      8.94 o 
   3  16   8      121.46       89.93     15.85 o 
   4  16   8       63.69       49.69     32.71 o 
  -3  17   8      175.50      183.44     13.05 o 
  -2  17   8       21.50       21.75     10.26 o 
  -1  17   8      123.37      132.19     17.23 o 
   0  17   8        0.98        3.58      8.58 o 
   1  17   8      114.11      115.10     16.76 o 
   2  17   8       18.87       23.09     11.79 o 
   3  17   8      160.30      192.35     21.19 o 
  -2  18   8       48.71       69.27     21.81 o 
  -1  18   8       71.54       50.62     19.24 o 
   0  18   8        5.28        7.64     10.40 o 
   1  18   8       59.51       46.64     23.09 o 
   2  18   8       54.84       49.41     14.04 o 
  -1  19   8      384.79      385.50     27.66 o 
   0  19   8        5.70        8.59     10.40 o 
   1  19   8      377.11      375.21     28.87 o 
   1   0   9     1332.41     1177.67     20.46 o 
   2   0   9     3821.51     3897.17     54.10 o 
   3   0   9     1467.51     1475.01     28.80 o 
   4   0   9        2.55        5.09      3.75 o 
   5   0   9      663.48      700.04     18.98 o 
   6   0   9      679.03      654.33     19.52 o 
   7   0   9       35.19       39.77     10.74 o 
  -7   1   9       14.06       17.28      6.83 o 
  -6   1   9       13.66       16.86      5.69 o 
  -5   1   9      510.64      508.12     22.85 o 
  -4   1   9      503.57      505.98     15.27 o 
  -3   1   9       24.02       31.99      4.13 o 
  -2   1   9     1638.22     1828.03     30.46 o 
  -1   1   9      564.02      612.32     11.59 o 
   0   1   9      651.82      824.63     15.43 o 
   1   1   9      602.96      638.32     14.04 o 
   2   1   9     1720.97     1901.43     30.24 o 
   3   1   9       16.63       18.77      3.42 o 
   4   1   9      575.29      618.30     15.66 o 
   5   1   9      517.27      511.60     18.19 o 
   6   1   9        7.91       12.23      5.49 o 
   7   1   9       15.97       20.52      7.67 o 
  -7   2   9      132.10      131.78     10.80 o 
  -6   2   9      222.51      207.66     14.64 o 
  -5   2   9      964.06      953.46     24.23 o 
  -4   2   9      354.85      377.15     12.93 o 
  -3   2   9     2210.95     2380.35     43.77 o 
  -2   2   9     2530.36     2432.16     38.94 o 
  -1   2   9     4022.39     4177.57     60.47 o 
   0   2   9     1357.17     1336.30     22.67 o 
   1   2   9     3799.64     3940.08     65.84 o 
   2   2   9     2638.41     2493.43     42.60 o 
   3   2   9     2344.97     2470.14     43.14 o 
   4   2   9      407.65      427.27     12.45 o 
   5   2   9     1055.86     1050.35     23.87 o 
   6   2   9      230.07      240.52     13.07 o 
   7   2   9      146.12      170.11     21.30 o 
  -7   3   9       71.67       58.63      9.24 o 
  -6   3   9       93.50      100.68     11.11 o 
  -5   3   9      131.31      127.24      9.01 o 
  -4   3   9      478.92      470.62     15.76 o 
  -3   3   9      218.93      210.68      7.82 o 
  -2   3   9      789.62      831.44     15.40 o 
  -1   3   9     3624.20     3744.67     61.47 o 
   0   3   9     1741.22     1708.20     28.01 o 
   1   3   9     3676.06     3785.74     56.35 o 
   2   3   9      713.46      772.64     17.11 o 
   3   3   9      244.40      253.08      8.36 o 
   4   3   9      450.61      456.94     13.10 o 
   5   3   9      144.95      159.82      9.06 o 
   6   3   9       84.18       80.15     14.95 o 
   7   3   9       94.11       90.35     13.81 o 
  -7   4   9        7.18       17.42      7.77 o 
  -6   4   9      436.07      451.00     18.64 o 
  -5   4   9      127.91      122.03      9.68 o 
  -4   4   9     1376.12     1323.53     31.95 o 
  -3   4   9      156.34      147.45      7.15 o 
  -2   4   9     3446.86     3442.78     52.72 o 
  -1   4   9      415.71      413.67     10.86 o 
   0   4   9     4668.58     4689.46     68.86 o 
   1   4   9      448.73      442.03     10.17 o 
   2   4   9     3591.78     3534.50     58.51 o 
   3   4   9      138.93      128.33      5.84 o 
   4   4   9     1298.14     1302.84     24.75 o 
   5   4   9      120.23      124.17      9.75 o 
   6   4   9      484.62      502.47     31.06 o 
   7   4   9        5.13        1.28      9.12 o 
  -7   5   9       77.92       79.22     10.88 o 
  -6   5   9      138.31      138.61     11.58 o 
  -5   5   9       71.44       90.08      9.36 o 
  -4   5   9      364.72      350.27     14.20 o 
  -3   5   9      336.31      322.73     10.62 o 
  -2   5   9      178.47      184.84      9.86 o 
  -1   5   9     1452.82     1513.70     27.74 o 
   0   5   9     1504.30     1678.52     28.00 o 
   1   5   9     1432.87     1461.57     25.31 o 
   2   5   9      196.58      216.79      6.89 o 
   3   5   9      294.10      292.87      9.74 o 
   4   5   9      366.93      363.74     14.04 o 
   5   5   9       79.87      103.68     11.70 o 
   6   5   9      131.23      144.24     16.76 o 
   7   5   9       68.50       75.61     13.38 o 
  -7   6   9       94.72      107.23     12.16 o 
  -6   6   9      245.91      256.06     15.10 o 
  -5   6   9      370.12      379.29     16.19 o 
  -4   6   9      455.99      474.12     16.72 o 
  -3   6   9     1156.94     1163.24     24.57 o 
  -2   6   9      751.56      739.16     16.85 o 
  -1   6   9     1931.05     1860.43     34.40 o 
   0   6   9     2465.41     2510.52     39.61 o 
   1   6   9     2045.75     1987.90     34.90 o 
   2   6   9      717.71      719.55     14.85 o 
   3   6   9     1118.81     1118.88     24.35 o 
   4   6   9      428.31      446.25     19.99 o 
   5   6   9      319.18      338.21     19.18 o 
   6   6   9      235.96      225.38     17.40 o 
   7   6   9      119.73      119.00     22.45 o 
  -7   7   9      113.52      107.23     12.12 o 
  -6   7   9       68.08       76.47     10.09 o 
  -5   7   9      246.47      248.28     14.02 o 
  -4   7   9      409.90      402.44     15.96 o 
  -3   7   9     1882.38     1902.95     36.75 o 
  -2   7   9      447.52      435.58     11.39 o 
  -1   7   9     1454.93     1542.26     29.12 o 
   0   7   9      142.29      147.54      6.70 o 
   1   7   9     1452.85     1531.20     29.25 o 
   2   7   9      458.89      463.72     12.89 o 
   3   7   9     1868.88     1885.10     41.18 o 
   4   7   9      388.57      382.02     18.70 o 
   5   7   9      231.44      224.11     16.00 o 
   6   7   9       59.28       62.61     11.99 o 
   7   7   9      108.98       52.59     25.66 o 
  -6   8   9       79.96       84.80     10.51 o 
  -5   8   9      323.63      309.94     15.91 o 
  -4   8   9       13.85       13.28      5.42 o 
  -3   8   9     1144.11     1106.46     28.11 o 
  -2   8   9       84.01       80.17      6.60 o 
  -1   8   9      844.59      822.93     18.79 o 
   0   8   9       14.70       10.62      2.98 o 
   1   8   9      908.98      863.95     16.94 o 
   2   8   9       65.08       49.78      5.62 o 
   3   8   9     1135.50     1132.12     28.13 o 
   4   8   9       14.26        9.25      6.32 o 
   5   8   9      305.05      287.81     18.15 o 
   6   8   9       93.66       75.17     15.10 o 
  -6   9   9      265.27      257.99     20.37 o 
  -5   9   9      200.24      197.47     13.11 o 
  -4   9   9      316.23      372.59     15.83 o 
  -3   9   9       46.14       50.72      5.74 o 
  -2   9   9      118.50      125.88      6.45 o 
  -1   9   9     1162.74     1146.67     23.93 o 
   0   9   9     1413.44     1456.18     28.26 o 
   1   9   9     1172.25     1148.45     40.36 o 
   2   9   9      113.90      113.42      8.15 o 
   3   9   9       39.10       35.68      7.33 o 
   4   9   9      283.26      288.47     23.24 o 
   5   9   9      202.74      223.75     23.09 o 
   6   9   9      248.38      266.55     23.72 o 
  -6  10   9      154.75      156.68     13.78 o 
  -5  10   9       17.50       11.73      6.71 o 
  -4  10   9      241.54      239.83     15.73 o 
  -3  10   9       23.44       28.01      5.26 o 
  -2  10   9      709.80      673.78     15.74 o 
  -1  10   9      775.92      758.44     17.96 o 
   0  10   9     1354.17     1253.11     28.73 o 
   1  10   9      739.41      716.01     19.98 o 
   2  10   9      767.41      644.93     23.06 o 
   3  10   9       25.16       21.91      7.84 o 
   4  10   9      260.96      263.71     24.38 o 
   5  10   9       23.36       21.22     10.77 o 
   6  10   9      151.31      168.29     20.04 o 
  -6  11   9        4.31        7.34      7.84 o 
  -5  11   9      198.63      217.86     14.56 o 
  -4  11   9       21.64       18.96      5.70 o 
  -3  11   9      530.98      556.52     23.37 o 
  -2  11   9       37.41       48.05      5.18 o 
  -1  11   9      164.91      176.69      8.41 o 
   0  11   9        9.95       17.84      4.65 o 
   1  11   9      175.54      186.21      9.66 o 
   2  11   9       44.33       49.39      7.92 o 
   3  11   9      486.77      477.93     27.57 o 
   4  11   9       23.35       19.63     16.68 o 
   5  11   9      232.34      230.14     21.71 o 
   6  11   9        7.26       10.97     12.02 o 
  -5  12   9      106.88      119.65     11.65 o 
  -4  12   9      289.02      330.54     14.17 o 
  -3  12   9      135.31      135.33      9.03 o 
  -2  12   9      627.90      635.28     15.91 o 
  -1  12   9      216.49      216.91     17.22 o 
   0  12   9      866.18      927.87     28.10 o 
   1  12   9      229.03      245.14     13.59 o 
   2  12   9      618.11      632.54     31.21 o 
   3  12   9      113.24      122.54     15.42 o 
   4  12   9      273.33      272.13     33.36 o 
   5  12   9       93.70       92.25     16.33 o 
  -5  13   9       20.61       15.18      7.92 o 
  -4  13   9       12.26        7.16      5.91 o 
  -3  13   9      124.46      121.93      9.03 o 
  -2  13   9       91.80       92.76      8.42 o 
  -1  13   9       53.88       54.38      6.88 o 
   0  13   9      193.24      187.68     12.08 o 
   1  13   9       61.42       48.27      8.08 o 
   2  13   9       80.65       75.21     14.04 o 
   3  13   9      130.77      126.26     16.76 o 
   4  13   9       17.77        3.96     10.40 o 
   5  13   9       29.73       41.05     13.52 o 
  -5  14   9      301.40      308.68     17.44 o 
  -4  14   9       35.11       31.33      7.31 o 
  -3  14   9      295.57      314.27     15.17 o 
  -2  14   9      148.84      147.07     10.20 o 
  -1  14   9      348.07      389.86     15.12 o 
   0  14   9       66.82       80.46      9.79 o 
   1  14   9      322.61      351.57     46.82 o 
   2  14   9      158.29      187.20     18.58 o 
   3  14   9      310.55      377.17     49.39 o 
   4  14   9       31.98       32.07     12.02 o 
   5  14   9      297.21      310.02     26.47 o 
  -4  15   9      103.26       91.46     10.55 o 
  -3  15   9       24.02       25.57      7.36 o 
  -2  15   9      146.04      151.32     10.87 o 
  -1  15   9       24.50       13.80      5.86 o 
   0  15   9       43.67       55.72     12.22 o 
   1  15   9       23.77        7.45      9.49 o 
   2  15   9      141.21      119.66     16.33 o 
   3  15   9       19.38       18.28     10.44 o 
   4  15   9       92.47       72.99     15.34 o 
  -4  16   9       22.27       23.77      8.81 o 
  -3  16   9       37.24       54.29      8.98 o 
  -2  16   9      109.07      117.50     10.07 o 
  -1  16   9       81.85      123.48     11.82 o 
   0  16   9      124.20      141.01     16.76 o 
   1  16   9       93.01      117.66     16.33 o 
   2  16   9      139.40      143.74     26.94 o 
   3  16   9       43.76       61.53     14.95 o 
   4  16   9       26.43       19.62     12.22 o 
  -3  17   9       41.32       36.31      8.26 o 
  -2  17   9       18.19       12.37      7.13 o 
  -1  17   9       34.60       26.94     10.77 o 
   0  17   9       23.31       11.48      9.49 o 
   1  17   9       38.34       29.70     11.69 o 
   2  17   9       12.25       11.60     10.40 o 
   3  17   9       33.24       25.04     14.75 o 
  -2  18   9      100.43      126.99     26.94 o 
  -1  18   9       61.87       68.98     14.51 o 
   0  18   9      164.82      174.24     19.90 o 
   1  18   9       64.14       57.76     26.30 o 
   2  18   9      122.15       91.83     19.24 o 
  -1  19   9        1.27       11.38     10.77 o 
   0  19   9       31.54       14.11     11.79 o 
   1  19   9        0.56        3.68     10.40 o 
   0   0  10     1640.22     1787.81     41.20 o 
   1   0  10     2551.62     2497.03     39.15 o 
   2   0  10      179.86      162.74      6.30 o 
   3   0  10       38.56       29.71      4.13 o 
   4   0  10       18.46       13.12      4.03 o 
   5   0  10       14.13       20.66      5.30 o 
   6   0  10      203.34      182.13     10.91 o 
   7   0  10       11.40        2.51      7.50 o 
  -7   1  10       73.46       83.72      9.43 o 
  -6   1  10      260.62      223.61     12.02 o 
  -5   1  10      113.10      123.26      8.40 o 
  -4   1  10      140.11      137.22      8.17 o 
  -3   1  10       88.24       86.40      5.95 o 
  -2   1  10      282.66      309.17      9.25 o 
  -1   1  10      345.32      374.47      8.76 o 
   0   1  10     7855.08     8158.88    116.27 o 
   1   1  10      366.03      393.68     10.74 o 
   2   1  10      273.98      287.74      8.15 o 
   3   1  10       75.17       63.88      5.13 o 
   4   1  10      151.95      147.84      8.06 o 
   5   1  10      106.94      114.06      8.06 o 
   6   1  10      247.78      243.71     12.03 o 
   7   1  10       75.79       67.27     16.25 o 
  -7   2  10        4.14       12.13      6.80 o 
  -6   2  10      188.81      172.24     13.31 o 
  -5   2  10      123.06      139.71      9.23 o 
  -4   2  10      856.66      861.98     21.12 o 
  -3   2  10       95.45       83.57      6.10 o 
  -2   2  10     1137.99     1127.39     21.02 o 
  -1   2  10      592.52      503.00     14.94 o 
   0   2  10      149.30      145.09      5.71 o 
   1   2  10      539.73      462.73     11.98 o 
   2   2  10     1187.97     1181.30     23.32 o 
   3   2  10       98.42       78.09      5.53 o 
   4   2  10      832.78      854.29     20.05 o 
   5   2  10      138.20      162.53     10.30 o 
   6   2  10      221.76      234.96     11.58 o 
   7   2  10        3.60        5.13     11.69 o 
  -7   3  10       46.54       33.47      8.77 o 
  -6   3  10      100.45       95.25     12.59 o 
  -5   3  10      431.17      455.38     15.84 o 
  -4   3  10      206.93      190.62      9.98 o 
  -3   3  10      424.26      458.10     13.50 o 
  -2   3  10      412.08      439.10     10.18 o 
  -1   3  10     1875.58     1980.41     35.18 o 
   0   3  10       26.26       31.51      3.26 o 
   1   3  10     1865.02     1965.74     32.31 o 
   2   3  10      372.67      392.45     11.11 o 
   3   3  10      413.92      458.69     14.24 o 
   4   3  10      193.75      203.28      8.75 o 
   5   3  10      442.47      480.13     14.80 o 
   6   3  10       97.50      122.55     23.09 o 
   7   3  10       50.31       44.50     12.00 o 
  -7   4  10      132.01      124.94     11.93 o 
  -6   4  10       12.17        8.38      6.29 o 
  -5   4  10      581.44      590.41     20.37 o 
  -4   4  10      360.30      374.45     14.29 o 
  -3   4  10      496.47      493.35     13.62 o 
  -2   4  10      510.48      524.58     11.65 o 
  -1   4  10     2221.19     2068.52     32.36 o 
   0   4  10       46.69       51.75      4.30 o 
   1   4  10     1998.22     1847.18     31.88 o 
   2   4  10      490.18      499.63     12.24 o 
   3   4  10      583.37      550.86     14.30 o 
   4   4  10      362.67      387.98     11.38 o 
   5   4  10      582.51      567.38     19.95 o 
   6   4  10        9.94       13.74      8.37 o 
   7   4  10      124.53      129.94     19.44 o 
  -7   5  10        7.62        9.90      7.66 o 
  -6   5  10      169.49      167.54     14.44 o 
  -5   5  10      405.53      420.29     17.04 o 
  -4   5  10        9.67        6.73      4.49 o 
  -3   5  10      735.23      691.03     17.24 o 
  -2   5  10      429.06      435.84     10.72 o 
  -1   5  10     1486.43     1365.24     26.49 o 
   0   5  10      198.52      167.05      7.21 o 
   1   5  10     1490.17     1403.69     24.37 o 
   2   5  10      420.62      424.97     15.48 o 
   3   5  10      725.77      696.96     15.32 o 
   4   5  10        9.54       15.51      5.00 o 
   5   5  10      378.88      419.27     28.98 o 
   6   5  10      193.62      192.35     16.71 o 
   7   5  10        6.35        4.20      9.24 o 
  -7   6  10       36.21       48.14     11.10 o 
  -6   6  10       46.85       45.69      9.09 o 
  -5   6  10      201.20      207.76     12.87 o 
  -4   6  10      456.38      446.62     16.58 o 
  -3   6  10       68.56       67.17      5.80 o 
  -2   6  10     2081.86     1990.57     35.00 o 
  -1   6  10      602.83      613.92     14.78 o 
   0   6  10      544.68      481.74     11.65 o 
   1   6  10      596.45      619.85     13.52 o 
   2   6  10     1856.58     1775.87     31.44 o 
   3   6  10       66.14       90.54      8.14 o 
   4   6  10      496.35      512.23     22.04 o 
   5   6  10      215.60      213.15     16.16 o 
   6   6  10       62.00       68.42     12.03 o 
   7   6  10       37.63       37.33     11.54 o 
  -6   7  10       13.56       15.28      7.01 o 
  -5   7  10      103.40      111.98     10.37 o 
  -4   7  10      240.13      225.78     12.29 o 
  -3   7  10      129.18      107.68      7.13 o 
  -2   7  10      807.00      767.62     16.23 o 
  -1   7  10       24.72       22.08      3.97 o 
   0   7  10       32.27       37.12      4.22 o 
   1   7  10       29.21       31.73      5.16 o 
   2   7  10      811.58      767.63     18.31 o 
   3   7  10      106.21      105.39      8.26 o 
   4   7  10      265.20      246.26     19.35 o 
   5   7  10      124.20      119.02     13.20 o 
   6   7  10       16.89       22.76      9.75 o 
  -6   8  10       77.96       83.02     10.64 o 
  -5   8  10       56.91       55.60      8.73 o 
  -4   8  10      302.80      289.85     14.05 o 
  -3   8  10       16.51       10.96      4.04 o 
  -2   8  10      977.75      918.68     18.98 o 
  -1   8  10      367.37      387.68     11.32 o 
   0   8  10     1171.20     1125.64     23.43 o 
   1   8  10      319.54      340.68     10.93 o 
   2   8  10     1015.28      943.75     22.36 o 
   3   8  10       15.65       21.32      5.21 o 
   4   8  10      336.71      335.62     18.20 o 
   5   8  10       72.30       61.92     10.54 o 
   6   8  10       60.53       70.57     15.66 o 
  -6   9  10      342.61      334.96     19.30 o 
  -5   9  10       29.52       24.23      7.19 o 
  -4   9  10      441.82      427.58     17.28 o 
  -3   9  10       62.22       66.75      6.93 o 
  -2   9  10      122.73      114.42      8.18 o 
  -1   9  10      219.83      208.67      8.91 o 
   0   9  10      476.30      468.89     12.96 o 
   1   9  10      218.99      236.34     10.64 o 
   2   9  10      147.62      133.16      8.90 o 
   3   9  10       50.79       51.52      8.48 o 
   4   9  10      455.89      466.89     24.18 o 
   5   9  10       42.30       42.51     12.94 o 
   6   9  10      337.99      373.10     44.26 o 
  -6  10  10       70.43       76.76     11.02 o 
  -5  10  10      129.80      129.95     11.80 o 
  -4  10  10      501.51      486.51     18.55 o 
  -3  10  10       19.17       21.44      4.94 o 
  -2  10  10      701.17      665.68     17.53 o 
  -1  10  10      465.30      452.25     13.34 o 
   0  10  10      306.19      327.48     13.99 o 
   1  10  10      445.88      439.30     15.01 o 
   2  10  10      711.81      648.78     29.71 o 
   3  10  10       25.14       35.99      7.73 o 
   4  10  10      514.06      534.03     23.06 o 
   5  10  10      134.93       92.16     15.85 o 
   6  10  10       77.78       69.15     16.03 o 
  -6  11  10      134.70      135.56     13.24 o 
  -5  11  10       91.98       86.32     10.38 o 
  -4  11  10      198.09      212.68     12.91 o 
  -3  11  10      692.36      667.90     18.89 o 
  -2  11  10      541.52      503.92     16.27 o 
  -1  11  10      193.79      171.36     12.77 o 
   0  11  10      420.02      417.57     14.46 o 
   1  11  10      228.39      213.11     13.51 o 
   2  11  10      572.88      518.37     20.73 o 
   3  11  10      710.80      683.14     37.02 o 
   4  11  10      208.92      233.22     24.38 o 
   5  11  10       97.00       78.96     15.70 o 
   6  11  10      126.33      137.61     20.03 o 
  -5  12  10      398.35      405.27     18.89 o 
  -4  12  10       25.46       18.64      6.45 o 
  -3  12  10      571.43      581.20     17.60 o 
  -2  12  10        8.06        4.26      4.11 o 
  -1  12  10     1258.75     1232.73     29.87 o 
   0  12  10       57.42       40.70      6.05 o 
   1  12  10     1269.36     1203.30     35.34 o 
   2  12  10        9.27       -1.37      5.83 o 
   3  12  10      567.78      532.36     29.77 o 
   4  12  10       33.74       19.19     10.40 o 
   5  12  10      363.87      361.03     27.95 o 
  -5  13  10       19.22       25.25      8.36 o 
  -4  13  10       13.43       21.78      7.01 o 
  -3  13  10       46.71       41.33      6.46 o 
  -2  13  10       48.68       45.39      7.01 o 
  -1  13  10      335.95      334.87     14.09 o 
   0  13  10       26.95       12.54      7.12 o 
   1  13  10      340.52      350.77     17.36 o 
   2  13  10       49.58       36.90     11.69 o 
   3  13  10       52.49       50.96     13.47 o 
   4  13  10       20.09       14.64     16.03 o 
   5  13  10       26.14       33.61     13.52 o 
  -4  14  10      382.45      385.53     16.11 o 
  -3  14  10      333.43      336.38     15.63 o 
  -2  14  10     1390.03     1483.41     35.77 o 
  -1  14  10      243.48      238.74     12.36 o 
   0  14  10     2122.92     2158.44     70.86 o 
   1  14  10      240.77      191.83     18.14 o 
   2  14  10     1359.41     1482.24     55.31 o 
   3  14  10      339.18      327.46     24.93 o 
   4  14  10      370.73      373.39     27.57 o 
  -4  15  10       46.14       42.54      9.09 o 
  -3  15  10        3.84        9.48      6.37 o 
  -2  15  10       72.49       66.27      9.75 o 
  -1  15  10        2.91       10.84      5.76 o 
   0  15  10      138.91      155.50     14.45 o 
   1  15  10        2.45        1.48      8.58 o 
   2  15  10       60.21       53.77     18.60 o 
   3  15  10        4.39       -5.58     10.90 o 
   4  15  10       41.62       28.22     13.61 o 
  -3  16  10      262.44      272.42     15.08 o 
  -2  16  10      302.17      297.86     17.33 o 
  -1  16  10      293.12      270.98     16.21 o 
   0  16  10      211.09      200.65     37.84 o 
   1  16  10      297.08      299.18     28.22 o 
   2  16  10      300.13      343.08     25.84 o 
   3  16  10      288.92      307.44     25.75 o 
  -3  17  10       53.09       41.62      8.48 o 
  -2  17  10        6.19        0.00      7.13 o 
  -1  17  10       38.18       35.63     12.22 o 
   0  17  10       35.37       35.06     12.22 o 
   1  17  10       38.97       25.45     11.31 o 
   2  17  10        8.76       10.54     10.40 o 
   3  17  10       48.87       46.50     14.18 o 
  -2  18  10      119.12      138.54     28.22 o 
  -1  18  10      213.82      231.19     22.62 o 
   0  18  10       48.86       41.69     12.70 o 
   1  18  10      190.57      202.20     21.71 o 
   2  18  10      119.75      112.08     18.07 o 
   1   0  11      326.23      300.10      8.56 o 
   2   0  11      153.33      161.22      6.64 o 
   3   0  11      803.60      800.32     18.97 o 
   4   0  11     2310.11     2317.62     43.82 o 
   5   0  11      110.72      101.72      8.26 o 
   6   0  11      576.44      594.95     18.81 o 
   7   0  11       22.17       21.34      8.26 o 
  -7   1  11      106.80      125.03     10.85 o 
  -6   1  11      167.66      164.64     10.74 o 
  -5   1  11      223.40      216.00     10.92 o 
  -4   1  11      102.92       92.14      7.19 o 
  -3   1  11     1172.68     1109.82     23.84 o 
  -2   1  11      670.04      680.52     14.18 o 
  -1   1  11     2496.91     2451.78     35.50 o 
   0   1  11      181.91      239.12     10.19 o 
   1   1  11     2417.77     2330.20     41.96 o 
   2   1  11      592.67      584.91     13.32 o 
   3   1  11     1133.99     1089.71     23.45 o 
   4   1  11       96.81      104.90      7.13 o 
   5   1  11      245.63      261.21     11.34 o 
   6   1  11      146.90      166.62     10.45 o 
   7   1  11       98.04      103.69     18.07 o 
  -7   2  11      214.01      196.24     18.33 o 
  -6   2  11      145.47      129.69     10.01 o 
  -5   2  11      159.37      162.55      9.86 o 
  -4   2  11      237.09      245.52     10.81 o 
  -3   2  11      201.55      194.60      8.75 o 
  -2   2  11      904.05      909.32     21.41 o 
  -1   2  11     2242.24     2267.77     38.74 o 
   0   2  11     1662.91     1635.79     27.74 o 
   1   2  11     2102.69     2101.74     38.39 o 
   2   2  11      980.38      966.07     20.34 o 
   3   2  11      157.80      150.67      8.55 o 
   4   2  11      243.25      251.05     10.08 o 
   5   2  11      143.38      143.59      8.88 o 
   6   2  11      151.95      153.11     19.76 o 
   7   2  11      205.28      196.87     23.12 o 
  -7   3  11       13.10       17.59      7.31 o 
  -6   3  11      466.86      466.16     18.68 o 
  -5   3  11      354.90      353.69     14.27 o 
  -4   3  11     1383.68     1373.70     29.85 o 
  -3   3  11      537.01      537.12     15.05 o 
  -2   3  11     6836.81     6704.50    105.04 o 
  -1   3  11      745.77      804.58     17.40 o 
   0   3  11     5666.90     5824.06     85.19 o 
   1   3  11      693.34      735.06     15.79 o 
   2   3  11     6775.51     6550.56    106.21 o 
   3   3  11      522.63      515.69     16.12 o 
   4   3  11     1376.74     1390.76     28.60 o 
   5   3  11      354.90      394.98     13.36 o 
   6   3  11      442.12      421.41     29.47 o 
   7   3  11       16.36       12.23      9.75 o 
  -7   4  11      187.96      184.83     13.97 o 
  -6   4  11      124.52      128.92     11.37 o 
  -5   4  11      167.35      187.10     13.75 o 
  -4   4  11      503.56      485.87     17.27 o 
  -3   4  11      370.18      370.13     14.80 o 
  -2   4  11      716.52      720.21     16.62 o 
  -1   4  11       54.98       53.49      5.16 o 
   0   4  11      243.35      217.33      7.62 o 
   1   4  11       59.95       54.92      4.43 o 
   2   4  11      763.99      767.56     16.15 o 
   3   4  11      331.95      336.57     11.27 o 
   4   4  11      476.23      495.94     13.17 o 
   5   4  11      181.31      194.52     12.77 o 
   6   4  11      145.74      144.91     22.06 o 
   7   4  11      183.79      173.32     17.95 o 
  -6   5  11      257.57      270.63     18.52 o 
  -5   5  11      413.00      412.16     17.39 o 
  -4   5  11     1255.26     1194.23     30.31 o 
  -3   5  11      580.47      576.20     17.73 o 
  -2   5  11     5627.05     5513.93     90.26 o 
  -1   5  11     1267.22     1282.72     25.68 o 
   0   5  11     3046.97     3115.93     48.68 o 
   1   5  11     1345.05     1358.27     24.20 o 
   2   5  11     5581.74     5488.31     89.87 o 
   3   5  11      573.11      580.24     14.09 o 
   4   5  11     1215.91     1155.50     30.72 o 
   5   5  11      423.92      442.62     21.94 o 
   6   5  11      248.64      247.43     28.69 o 
  -6   6  11       48.41       49.29      8.84 o 
  -5   6  11       81.94      108.78     12.33 o 
  -4   6  11       19.10       27.55      6.07 o 
  -3   6  11      367.26      375.27     12.44 o 
  -2   6  11      360.53      366.72     12.91 o 
  -1   6  11       76.06       66.22      7.52 o 
   0   6  11      166.87      153.43      6.65 o 
   1   6  11      102.58       98.46      5.55 o 
   2   6  11      372.40      339.97     17.97 o 
   3   6  11      374.62      370.45     12.60 o 
   4   6  11       13.09       25.01      6.01 o 
   5   6  11       65.83       72.02     11.59 o 
   6   6  11       41.54       30.76     10.22 o 
  -6   7  11       87.25       93.87     13.03 o 
  -5   7  11      874.50      883.90     27.11 o 
  -4   7  11      202.05      212.75     12.45 o 
  -3   7  11      745.58      755.27     19.21 o 
  -2   7  11      235.45      241.64      9.47 o 
  -1   7  11     2377.45     2443.35     43.69 o 
   0   7  11      118.52      118.71      6.73 o 
   1   7  11     2398.29     2464.35     40.25 o 
   2   7  11      235.40      224.97      9.42 o 
   3   7  11      773.93      756.36     23.33 o 
   4   7  11      177.90      171.10     14.63 o 
   5   7  11      861.38      898.51     45.79 o 
   6   7  11       96.91      111.71     14.31 o 
  -6   8  11      179.69      183.19     13.88 o 
  -5   8  11      138.92      141.69     17.94 o 
  -4   8  11       13.80       21.13      6.07 o 
  -3   8  11      110.12      106.43      7.49 o 
  -2   8  11       53.65       57.11      5.70 o 
  -1   8  11      133.77      140.85      7.21 o 
   0   8  11      257.24      274.27      9.77 o 
   1   8  11      129.99      116.38      8.50 o 
   2   8  11       57.08       60.97      5.81 o 
   3   8  11       74.88       87.03      8.55 o 
   4   8  11       12.50        9.86      7.05 o 
   5   8  11      123.23      127.45     13.96 o 
   6   8  11      179.25      159.35     20.81 o 
  -6   9  11      127.45      124.47     15.57 o 
  -5   9  11      118.70      132.69     11.82 o 
  -4   9  11      113.64      110.12     10.16 o 
  -3   9  11      701.90      722.92     19.20 o 
  -2   9  11      391.05      381.92     12.54 o 
  -1   9  11      625.70      638.53     16.13 o 
   0   9  11      115.93      119.76      6.91 o 
   1   9  11      576.49      575.21     21.83 o 
   2   9  11      345.72      341.26     14.05 o 
   3   9  11      695.76      661.23     25.84 o 
   4   9  11      117.82       96.17     11.99 o 
   5   9  11      140.36      143.97     14.69 o 
   6   9  11      117.16      126.92     19.89 o 
  -6  10  11       56.74       62.10     10.41 o 
  -5  10  11      163.83      152.88     12.45 o 
  -4  10  11        4.96       16.46      6.84 o 
  -3  10  11      195.92      210.42     10.45 o 
  -2  10  11       19.29       10.18      4.55 o 
  -1  10  11       31.74       41.46      5.12 o 
   0  10  11      126.78      143.53     10.92 o 
   1  10  11       23.36       26.60      5.46 o 
   2  10  11       34.57       30.55      6.17 o 
   3  10  11      168.30      186.20     14.23 o 
   4  10  11        0.51        4.30      6.97 o 
   5  10  11      165.72      162.66     20.81 o 
   6  10  11       53.22       78.22     27.58 o 
  -5  11  11      171.36      180.50     13.60 o 
  -4  11  11      337.33      347.05     17.03 o 
  -3  11  11      159.99      163.55      9.84 o 
  -2  11  11      451.36      432.21     14.03 o 
  -1  11  11      202.36      212.72     10.81 o 
   0  11  11      835.91      900.58     24.08 o 
   1  11  11      205.88      186.67     10.52 o 
   2  11  11      481.72      447.14     19.79 o 
   3  11  11      148.70      146.88     15.88 o 
   4  11  11      332.50      361.45     26.66 o 
   5  11  11      185.30      199.06     22.46 o 
  -5  12  11       69.64       71.52     10.38 o 
  -4  12  11      157.60      168.55     12.45 o 
  -3  12  11      273.92      304.23     12.90 o 
  -2  12  11      128.84      119.93      9.22 o 
  -1  12  11       36.97       44.77      6.51 o 
   0  12  11      304.85      297.92     12.84 o 
   1  12  11       47.93       59.67      8.83 o 
   2  12  11      148.42      143.90     15.06 o 
   3  12  11      265.07      313.60     24.44 o 
   4  12  11      146.58      160.03     18.99 o 
   5  12  11       81.89       75.36     19.88 o 
  -5  13  11      190.60      206.13     14.77 o 
  -4  13  11      272.99      252.81     14.54 o 
  -3  13  11      196.24      206.64     11.24 o 
  -2  13  11      258.57      242.70     22.31 o 
  -1  13  11      346.18      344.23     14.43 o 
   0  13  11      248.39      212.66     12.48 o 
   1  13  11      353.90      341.08     26.34 o 
   2  13  11      273.04      249.92     21.19 o 
   3  13  11      221.20      243.96     22.45 o 
   4  13  11      251.15      264.62     29.51 o 
   5  13  11      200.08      241.70     34.00 o 
  -4  14  11      108.37      105.83     10.74 o 
  -3  14  11      324.83      343.18     15.81 o 
  -2  14  11       69.43       69.01      9.57 o 
  -1  14  11      702.87      698.98     21.85 o 
   0  14  11       67.91       68.87      9.61 o 
   1  14  11      684.15      696.13     26.40 o 
   2  14  11       77.45       78.38     17.32 o 
   3  14  11      322.60      343.07     26.12 o 
   4  14  11      109.68       96.62     17.16 o 
  -4  15  11       85.85      106.12     22.90 o 
  -3  15  11      471.54      489.19     19.14 o 
  -2  15  11       26.84       27.66      8.48 o 
  -1  15  11      630.49      638.84     26.85 o 
   0  15  11       53.39       71.92      9.99 o 
   1  15  11      636.71      611.48     33.53 o 
   2  15  11       31.27       15.39     14.75 o 
   3  15  11      456.58      436.59     30.30 o 
   4  15  11       94.85       81.04     16.95 o 
  -3  16  11      116.16      110.96     11.16 o 
  -2  16  11       19.09       17.93      8.08 o 
  -1  16  11      181.29      169.16     13.57 o 
   0  16  11      285.08      274.25     30.79 o 
   1  16  11      178.92      154.92     18.99 o 
   2  16  11       23.93       17.86     11.31 o 
   3  16  11      111.98       75.16     17.23 o 
  -2  17  11       60.05       62.15     10.66 o 
  -1  17  11       33.10       38.48     17.96 o 
   0  17  11      223.02      233.24     41.05 o 
   1  17  11       42.43       40.41     12.70 o 
   2  17  11       70.82       56.44     14.51 o 
   0  18  11       46.15       34.64     12.70 o 
   1  18  11       49.92       52.35     14.43 o 
   0   0  12     1075.52     1146.98     29.85 o 
   1   0  12      715.00      727.33     15.45 o 
   2   0  12     1888.88     2032.57     34.16 o 
   3   0  12      365.75      400.31     14.42 o 
   4   0  12     1152.47     1127.63     25.60 o 
   5   0  12      410.90      418.73     14.76 o 
   6   0  12       15.16       14.32      5.93 o 
   7   0  12      263.96      284.53     16.50 o 
  -7   1  12       84.48       84.34      9.40 o 
  -6   1  12      352.94      360.72     14.92 o 
  -5   1  12      172.72      159.58      9.89 o 
  -4   1  12      566.59      527.76     16.13 o 
  -3   1  12       92.87       91.19      6.64 o 
  -2   1  12     1208.51     1193.99     21.99 o 
  -1   1  12     2432.05     2428.23     36.47 o 
   0   1  12     2522.14     2460.92     43.13 o 
   1   1  12     2444.21     2467.18     43.46 o 
   2   1  12     1122.00     1082.98     23.61 o 
   3   1  12       72.30       73.64      6.70 o 
   4   1  12      611.33      603.88     16.37 o 
   5   1  12      165.31      164.58      9.68 o 
   6   1  12      345.60      367.62     14.69 o 
   7   1  12       86.23       87.36     25.66 o 
  -7   2  12      132.47      142.11     12.59 o 
  -6   2  12       51.02       49.94      7.67 o 
  -5   2  12      356.51      368.14     14.14 o 
  -4   2  12      121.01      113.85      8.06 o 
  -3   2  12      663.38      636.45     16.72 o 
  -2   2  12      328.55      329.71     10.74 o 
  -1   2  12       69.78       83.34      5.05 o 
   0   2  12       10.10        0.43      2.26 o 
   1   2  12       69.54       90.42      9.68 o 
   2   2  12      354.99      370.63     11.49 o 
   3   2  12      622.90      609.31     18.09 o 
   4   2  12      137.83      147.66      8.06 o 
   5   2  12      351.05      360.43     13.28 o 
   6   2  12       38.67       43.36     10.19 o 
   7   2  12      117.54      118.38     23.09 o 
  -6   3  12       23.81       20.88      7.08 o 
  -5   3  12     1457.26     1417.15     35.59 o 
  -4   3  12       95.87       92.77     11.07 o 
  -3   3  12     1370.23     1311.26     30.18 o 
  -2   3  12      225.29      258.76     12.04 o 
  -1   3  12     6058.53     6113.79     97.96 o 
   0   3  12       77.83       79.02      5.09 o 
   1   3  12     6050.73     6065.39     89.80 o 
   2   3  12      222.76      232.79      8.53 o 
   3   3  12     1296.98     1222.63     29.51 o 
   4   3  12      105.21       98.73      7.00 o 
   5   3  12     1447.89     1441.77     35.69 o 
   6   3  12       28.79       33.04     15.39 o 
  -6   4  12       85.01       91.94     10.28 o 
  -5   4  12       22.52       28.39      8.28 o 
  -4   4  12      375.06      354.91     17.10 o 
  -3   4  12        3.39       12.57      4.30 o 
  -2   4  12       86.86       91.35      6.96 o 
  -1   4  12     1004.24     1037.90     20.02 o 
   0   4  12       23.70       30.13      5.45 o 
   1   4  12     1026.13     1006.69     19.96 o 
   2   4  12       88.61       87.23      5.64 o 
   3   4  12        4.40        6.48      3.17 o 
   4   4  12      327.44      316.97     12.29 o 
   5   4  12       24.26       19.43      7.59 o 
   6   4  12       74.68       72.71     13.07 o 
  -6   5  12      221.79      223.50     23.70 o 
  -5   5  12     1405.24     1385.06     35.42 o 
  -4   5  12      134.84      131.27      9.93 o 
  -3   5  12     1570.08     1508.35     35.17 o 
  -2   5  12     1659.70     1691.76     35.53 o 
  -1   5  12     6353.63     6419.47    102.11 o 
   0   5  12     2535.79     2634.78     42.57 o 
   1   5  12     6265.54     6336.22     93.81 o 
   2   5  12     1536.99     1563.16     28.91 o 
   3   5  12     1548.11     1527.07     28.39 o 
   4   5  12      154.82      156.06     11.11 o 
   5   5  12     1381.64     1337.89     43.66 o 
   6   5  12      201.16      207.17     18.40 o 
  -6   6  12       43.41       38.57      8.45 o 
  -5   6  12      177.19      209.64     13.23 o 
  -4   6  12       49.73       53.62      8.15 o 
  -3   6  12      718.67      670.98     19.90 o 
  -2   6  12      187.28      170.82     10.91 o 
  -1   6  12       38.40       38.82      6.00 o 
   0   6  12        6.23        3.86      2.90 o 
   1   6  12       36.87       35.68      4.25 o 
   2   6  12      188.76      188.60      8.76 o 
   3   6  12      673.14      637.80     18.09 o 
   4   6  12       40.76       37.41      7.21 o 
   5   6  12      185.71      208.75     17.45 o 
   6   6  12       35.90       32.28     10.80 o 
  -6   7  12      267.09      248.35     15.61 o 
  -5   7  12      132.37      121.63     10.99 o 
  -4   7  12     1494.80     1494.51     36.94 o 
  -3   7  12      131.90      136.19      9.49 o 
  -2   7  12     3698.98     3641.61     68.75 o 
  -1   7  12       75.33       69.51      5.80 o 
   0   7  12      718.02      747.23     16.54 o 
   1   7  12       71.19       76.02      5.49 o 
   2   7  12     3554.86     3445.79     65.14 o 
   3   7  12      131.69      137.42      9.98 o 
   4   7  12     1452.36     1521.46     45.62 o 
   5   7  12      127.86      122.13     14.14 o 
   6   7  12      235.67      235.74     19.18 o 
  -6   8  12       66.21       55.84      9.62 o 
  -5   8  12      833.00      856.96     29.81 o 
  -4   8  12      113.50      119.65     10.51 o 
  -3   8  12     1043.41     1047.70     24.24 o 
  -2   8  12       84.74       97.27     10.00 o 
  -1   8  12      422.41      426.14     13.15 o 
   0   8  12       21.05       19.13      4.11 o 
   1   8  12      406.90      407.13     13.22 o 
   2   8  12       90.70       97.13     10.54 o 
   3   8  12      996.42      977.17     27.84 o 
   4   8  12      123.13      127.21     13.56 o 
   5   8  12      797.73      904.89     34.46 o 
   6   8  12       71.57       75.85     17.23 o 
  -6   9  12      119.95      118.58     22.57 o 
  -5   9  12      261.02      268.16     15.49 o 
  -4   9  12      489.62      525.07     19.10 o 
  -3   9  12      404.61      430.70     23.33 o 
  -2   9  12      222.70      203.84     10.97 o 
  -1   9  12      717.09      726.33     17.97 o 
   0   9  12      296.35      313.06     11.22 o 
   1   9  12      644.84      609.02     23.10 o 
   2   9  12      182.27      164.13     10.76 o 
   3   9  12      402.79      395.81     16.49 o 
   4   9  12      411.94      419.37     22.75 o 
   5   9  12      263.20      251.72     18.79 o 
   6   9  12       93.25       89.80     18.45 o 
  -5  10  12      333.01      362.53     17.81 o 
  -4  10  12      459.55      472.93     18.37 o 
  -3  10  12       80.70       79.05      7.67 o 
  -2  10  12      394.06      386.55     14.97 o 
  -1  10  12      386.52      379.04     12.67 o 
   0  10  12      934.13      877.36     23.61 o 
   1  10  12      385.90      371.62     17.45 o 
   2  10  12      367.30      348.63     15.01 o 
   3  10  12       80.17       75.16     10.74 o 
   4  10  12      436.91      437.98     22.87 o 
   5  10  12      322.66      347.82     27.95 o 
  -5  11  12      338.43      360.94     18.04 o 
  -4  11  12       51.10       62.42      8.89 o 
  -3  11  12     1200.46     1190.53     27.80 o 
  -2  11  12      270.22      276.13     13.25 o 
  -1  11  12      996.29      947.87     24.97 o 
   0  11  12        7.99        5.46      4.55 o 
   1  11  12      998.08      933.06     30.34 o 
   2  11  12      271.90      294.61     17.13 o 
   3  11  12     1197.24     1069.86     46.86 o 
   4  11  12       51.48       61.96     14.04 o 
   5  11  12      298.27      319.77     27.95 o 
  -5  12  12        8.37       16.98      7.66 o 
  -4  12  12      139.59      148.80     11.58 o 
  -3  12  12      159.91      162.36     10.18 o 
  -2  12  12       47.32       53.07     10.69 o 
  -1  12  12      136.60      128.27      9.22 o 
   0  12  12      257.95      250.85     12.27 o 
   1  12  12      130.17      130.83     11.89 o 
   2  12  12       44.93       37.21      9.05 o 
   3  12  12      149.93      129.88     18.07 o 
   4  12  12      126.27       96.56     17.67 o 
   5  12  12        6.07       -0.97     11.31 o 
  -4  13  12      799.38      841.17     27.05 o 
  -3  13  12      193.43      198.33     13.14 o 
  -2  13  12     1550.50     1569.48     42.99 o 
  -1  13  12      801.52      827.80     35.55 o 
   0  13  12     1750.09     1721.04     39.95 o 
   1  13  12      844.71      859.31     35.94 o 
   2  13  12     1544.16     1487.12     44.94 o 
   3  13  12      192.59      183.13     20.81 o 
   4  13  12      788.53      901.34     43.28 o 
  -4  14  12       38.66       35.37     10.41 o 
  -3  14  12       29.62       29.42      7.48 o 
  -2  14  12      140.91      150.62     12.74 o 
  -1  14  12      241.15      239.75     12.88 o 
   0  14  12       40.77       38.30      8.83 o 
   1  14  12      232.72      207.36     22.87 o 
   2  14  12      141.85      142.52     18.58 o 
   3  14  12       22.62       17.10     12.02 o 
   4  14  12       41.06       33.27     13.52 o 
  -3  15  12      283.65      269.10     16.48 o 
  -2  15  12      494.89      519.00     22.63 o 
  -1  15  12       45.90       54.09     16.07 o 
   0  15  12      730.04      701.41     26.51 o 
   1  15  12       45.28       35.92     11.79 o 
   2  15  12      506.39      502.60     31.21 o 
   3  15  12      284.07      297.52     26.12 o 
  -3  16  12       38.11       49.18     10.32 o 
  -2  16  12       12.38        9.50      7.63 o 
  -1  16  12        1.44       -0.43      8.01 o 
   0  16  12       30.50       53.14     13.13 o 
   1  16  12        0.95       -1.28      8.94 o 
   2  16  12       15.01        8.14     10.40 o 
   3  16  12       37.95       34.26     13.86 o 
  -2  17  12       65.34       63.08     10.91 o 
  -1  17  12      172.32      224.48     32.07 o 
   0  17  12      124.78      120.71     18.14 o 
   1  17  12      180.85      243.59     23.59 o 
   2  17  12       51.50       68.11     15.85 o 
   1   0  13      158.21      146.24      6.80 o 
   2   0  13      141.69      132.99      7.49 o 
   3   0  13      185.86      182.98     10.55 o 
   4   0  13       10.26       11.34      4.62 o 
   5   0  13      241.05      267.64     12.19 o 
   6   0  13       57.81       73.01      8.31 o 
  -6   1  13      133.54      129.86     10.10 o 
  -5   1  13      163.51      162.38     10.33 o 
  -4   1  13      316.99      292.50     11.98 o 
  -3   1  13      202.03      179.12     12.22 o 
  -2   1  13      357.50      353.41     12.03 o 
  -1   1  13      547.08      584.62     12.49 o 
   0   1  13       51.15       69.00      5.41 o 
   1   1  13      490.52      506.44     14.29 o 
   2   1  13      366.47      374.25     11.88 o 
   3   1  13      155.54      138.73      9.21 o 
   4   1  13      317.56      321.17     11.86 o 
   5   1  13      192.27      200.04     10.59 o 
   6   1  13      133.92      122.28      9.43 o 
  -6   2  13       23.93       25.27      6.61 o 
  -5   2  13       42.09       49.51      6.90 o 
  -4   2  13      175.89      154.74      9.28 o 
  -3   2  13      103.13       97.05      8.04 o 
  -2   2  13     1296.30     1292.24     24.29 o 
  -1   2  13      211.74      204.97      9.39 o 
   0   2  13       49.08       52.72      4.56 o 
   1   2  13      260.89      258.25      9.30 o 
   2   2  13     1273.68     1265.65     26.71 o 
   3   2  13      133.78      121.82      8.20 o 
   4   2  13      224.30      223.44     11.62 o 
   5   2  13       45.69       46.19      6.64 o 
   6   2  13       20.39       20.16      9.00 o 
  -6   3  13      143.86      141.43     11.86 o 
  -5   3  13       92.47       97.57      9.50 o 
  -4   3  13      323.14      319.01     13.97 o 
  -3   3  13       97.93      106.85     11.11 o 
  -2   3  13     1567.75     1534.21     33.27 o 
  -1   3  13      197.43      196.29      8.41 o 
   0   3  13     1475.53     1558.01     27.92 o 
   1   3  13      173.04      174.19      7.53 o 
   2   3  13     1571.94     1501.81     27.94 o 
   3   3  13      120.38      124.97      7.45 o 
   4   3  13      345.61      356.71     14.25 o 
   5   3  13      116.31       97.24     11.56 o 
   6   3  13      135.18      140.49     19.49 o 
  -6   4  13       64.32       52.39      8.89 o 
  -5   4  13      135.74      135.46     12.81 o 
  -4   4  13      552.34      566.68     19.25 o 
  -3   4  13      419.51      425.83     15.01 o 
  -2   4  13     1757.67     1652.42     36.31 o 
  -1   4  13      120.20      117.90      6.34 o 
   0   4  13     1367.10     1397.43     25.82 o 
   1   4  13      133.19      128.84      6.71 o 
   2   4  13     1786.43     1698.55     30.49 o 
   3   4  13      382.41      394.16     11.97 o 
   4   4  13      575.96      584.54     20.84 o 
   5   4  13      144.99      149.41     12.32 o 
   6   4  13       54.34       59.39     16.72 o 
  -6   5  13       36.27       45.29      8.76 o 
  -5   5  13      230.23      220.76     13.49 o 
  -4   5  13      400.10      365.94     15.54 o 
  -3   5  13      997.43     1057.95     26.51 o 
  -2   5  13      863.68      855.37     23.51 o 
  -1   5  13     1889.09     1826.96     32.08 o 
   0   5  13        3.61        7.48      3.12 o 
   1   5  13     1911.66     1866.14     32.39 o 
   2   5  13      875.80      868.27     18.74 o 
   3   5  13      924.23      944.24     23.10 o 
   4   5  13      402.16      368.11     16.54 o 
   5   5  13      192.63      197.20     17.27 o 
   6   5  13       47.13       41.05     22.98 o 
  -6   6  13       35.10       42.98      9.02 o 
  -5   6  13      519.58      535.56     20.74 o 
  -4   6  13      338.70      353.04     15.29 o 
  -3   6  13      426.51      432.58     15.91 o 
  -2   6  13      457.00      455.18     20.30 o 
  -1   6  13      841.60      867.65     20.16 o 
   0   6  13      433.56      413.70     11.65 o 
   1   6  13      858.79      879.31     18.76 o 
   2   6  13      478.45      482.46     12.93 o 
   3   6  13      410.81      432.03     14.61 o 
   4   6  13      315.86      324.86     15.91 o 
   5   6  13      512.72      537.32     26.61 o 
   6   6  13       39.06       48.12     12.03 o 
  -6   7  13       13.39       19.14      8.00 o 
  -5   7  13      343.41      390.26     17.57 o 
  -4   7  13      260.50      266.29     14.05 o 
  -3   7  13      860.27      828.08     23.92 o 
  -2   7  13       23.26       30.95      8.15 o 
  -1   7  13     2036.16     1973.31     37.39 o 
   0   7  13      593.08      565.70     14.15 o 
   1   7  13     1967.10     1955.89     34.41 o 
   2   7  13       29.28       32.77      6.17 o 
   3   7  13      873.09      833.76     31.28 o 
   4   7  13      272.43      261.71     18.01 o 
   5   7  13      345.33      369.54     22.20 o 
   6   7  13       13.20        3.67      9.36 o 
  -6   8  13      223.27      229.63     15.79 o 
  -5   8  13       51.91       44.41      8.50 o 
  -4   8  13      113.43      129.52     10.71 o 
  -3   8  13       36.17       35.72      6.62 o 
  -2   8  13      163.53      160.24      9.97 o 
  -1   8  13      126.06      114.82      7.54 o 
   0   8  13      128.77      129.54      7.83 o 
   1   8  13      137.81      143.30      8.94 o 
   2   8  13      157.87      145.25      8.95 o 
   3   8  13       36.42       41.52      7.43 o 
   4   8  13      120.14      119.17     15.09 o 
   5   8  13       45.38       26.52     10.16 o 
   6   8  13      228.03      259.45     20.86 o 
  -5   9  13      189.75      196.73     13.86 o 
  -4   9  13     1012.00     1014.16     29.35 o 
  -3   9  13      313.87      315.87     14.50 o 
  -2   9  13     1808.39     1751.87     39.37 o 
  -1   9  13      570.67      562.53     15.77 o 
   0   9  13     2642.24     2575.44     53.04 o 
   1   9  13      515.83      508.96     15.79 o 
   2   9  13     1802.55     1708.87     47.96 o 
   3   9  13      319.98      320.84     15.25 o 
   4   9  13     1013.11     1132.94     38.17 o 
   5   9  13      176.77      162.37     16.75 o 
  -5  10  13       51.81       62.97      9.46 o 
  -4  10  13       51.96       47.24      8.24 o 
  -3  10  13        7.20        7.57      5.63 o 
  -2  10  13      224.12      235.06     11.96 o 
  -1  10  13      173.44      179.05      9.49 o 
   0  10  13      258.81      242.93     11.94 o 
   1  10  13      178.80      177.28     17.60 o 
   2  10  13      166.37      156.54     15.01 o 
   3  10  13       10.89        5.92      7.22 o 
   4  10  13       31.08       15.82      8.68 o 
   5  10  13       61.81       63.24     15.34 o 
  -5  11  13       96.72       94.39     11.11 o 
  -4  11  13      431.63      468.27     18.66 o 
  -3  11  13      215.23      231.58     11.68 o 
  -2  11  13     1149.91     1200.16     30.86 o 
  -1  11  13       61.23       56.23      7.32 o 
   0  11  13     1403.49     1508.19     35.67 o 
   1  11  13       56.98       62.96     11.51 o 
   2  11  13     1208.38     1159.31     41.50 o 
   3  11  13      204.40      201.70     16.21 o 
   4  11  13      408.70      403.33     39.13 o 
   5  11  13       85.28       95.50     18.45 o 
  -4  12  13      171.51      189.87     13.05 o 
  -3  12  13       39.71       38.96      6.69 o 
  -2  12  13      468.03      467.20     19.57 o 
  -1  12  13      100.40      101.92     10.50 o 
   0  12  13       77.78       80.42      8.21 o 
   1  12  13      102.05      122.72     11.89 o 
   2  12  13      435.07      424.31     21.09 o 
   3  12  13       29.63       26.71      8.68 o 
   4  12  13      164.78      181.77     22.10 o 
  -4  13  13      113.01      114.41     11.75 o 
  -3  13  13      567.66      594.14     20.78 o 
  -2  13  13      289.42      293.33     16.34 o 
  -1  13  13      612.06      608.89     23.10 o 
   0  13  13      127.98      135.30     10.21 o 
   1  13  13      573.16      584.54     24.28 o 
   2  13  13      318.89      283.12     30.15 o 
   3  13  13      556.17      571.97     34.33 o 
   4  13  13      112.26      132.87     28.86 o 
  -4  14  13      112.65      142.49     20.28 o 
  -3  14  13      284.74      280.21     17.35 o 
  -2  14  13        0.87        7.12      6.74 o 
  -1  14  13      588.50      590.62     24.31 o 
   0  14  13      284.09      296.38     17.14 o 
   1  14  13      572.48      592.80     24.79 o 
   2  14  13        0.09        5.36      9.85 o 
   3  14  13      259.01      247.55     31.43 o 
   4  14  13      114.09      105.32     18.98 o 
  -3  15  13      176.28      199.88     15.75 o 
  -2  15  13       22.09       26.30      8.62 o 
  -1  15  13      220.45      257.63     16.16 o 
   0  15  13        2.79        3.92      7.11 o 
   1  15  13      229.88      235.48     22.21 o 
   2  15  13       28.73       30.93     12.02 o 
   3  15  13      171.33      192.59     22.62 o 
  -2  16  13       66.96       74.16     11.24 o 
  -1  16  13       47.48       50.88     12.31 o 
   0  16  13       19.66        8.53     23.09 o 
   1  16  13       48.53       50.28     39.77 o 
   2  16  13       55.98       39.27     14.04 o 
  -1  17  13       56.08       51.09     12.22 o 
   0  17  13      298.78      296.46     57.72 o 
   1  17  13       58.11       55.25     14.04 o 
   0   0  14     2953.06     2755.08     63.19 o 
   1   0  14      102.24      108.66      6.40 o 
   2   0  14     2149.52     2029.19     39.01 o 
   3   0  14      118.53      108.66      8.51 o 
   4   0  14       92.88       90.11      8.45 o 
   5   0  14       80.55       79.35     14.57 o 
   6   0  14      232.54      277.71     16.10 o 
  -6   1  14       22.62       17.11      6.51 o 
  -5   1  14      421.57      438.17     15.56 o 
  -4   1  14      100.50      106.26      8.08 o 
  -3   1  14      411.76      413.87     16.85 o 
  -2   1  14      197.07      173.71      8.96 o 
  -1   1  14      131.46      139.94      7.70 o 
   0   1  14      162.11      163.12      7.37 o 
   1   1  14      125.10      131.27      7.45 o 
   2   1  14      181.99      171.12      8.78 o 
   3   1  14      442.25      453.92     15.83 o 
   4   1  14      115.09      120.04      9.44 o 
   5   1  14      406.84      397.53     14.74 o 
   6   1  14       25.54       18.03      9.36 o 
  -6   2  14       35.37       35.74      7.32 o 
  -5   2  14      675.47      646.36     20.10 o 
  -4   2  14      174.12      165.82      9.74 o 
  -3   2  14       92.59       82.64      7.92 o 
  -2   2  14      675.93      675.14     18.21 o 
  -1   2  14     2641.94     2489.93     45.40 o 
   0   2  14      645.87      610.97     14.46 o 
   1   2  14     2739.25     2580.21     42.19 o 
   2   2  14      737.51      771.79     18.57 o 
   3   2  14      132.36      132.29      8.83 o 
   4   2  14      164.22      176.25     11.52 o 
   5   2  14      679.45      720.36     19.78 o 
   6   2  14       42.83       33.13     11.54 o 
  -6   3  14      115.10      106.43     10.61 o 
  -5   3  14      352.96      358.38     15.86 o 
  -4   3  14       48.57       42.78      7.15 o 
  -3   3  14      296.47      289.92     14.84 o 
  -2   3  14      478.89      467.49     19.52 o 
  -1   3  14      239.24      232.26      9.55 o 
   0   3  14      169.45      179.16      8.64 o 
   1   3  14      239.78      229.66      8.97 o 
   2   3  14      461.96      442.33     12.64 o 
   3   3  14      321.50      316.49     11.71 o 
   4   3  14       34.02       25.41      6.18 o 
   5   3  14      364.24      379.07     20.37 o 
   6   3  14       88.28       81.19     14.14 o 
  -6   4  14      345.34      356.91     17.04 o 
  -5   4  14      802.49      841.56     27.22 o 
  -4   4  14      117.09      121.08      9.71 o 
  -3   4  14      813.58      818.77     26.66 o 
  -2   4  14      516.28      499.98     19.44 o 
  -1   4  14     2484.06     2375.77     40.20 o 
   0   4  14      671.75      662.97     15.58 o 
   1   4  14     2545.36     2484.57     40.96 o 
   2   4  14      515.72      535.34     14.04 o 
   3   4  14      789.47      775.34     18.46 o 
   4   4  14      116.40      115.96     10.62 o 
   5   4  14      766.16      782.44     26.89 o 
   6   4  14      351.54      321.30     22.89 o 
  -6   5  14      137.34      135.89     12.45 o 
  -5   5  14      115.97      129.46     13.30 o 
  -4   5  14      569.34      609.03     20.62 o 
  -3   5  14      479.64      497.12     19.98 o 
  -2   5  14       13.42        9.68      4.55 o 
  -1   5  14      840.80      828.41     18.00 o 
   0   5  14      337.64      333.37     10.63 o 
   1   5  14      814.23      802.11     18.23 o 
   2   5  14       18.45       18.64      4.12 o 
   3   5  14      463.34      467.07     17.97 o 
   4   5  14      602.59      598.57     27.40 o 
   5   5  14      111.14       94.90     13.77 o 
   6   5  14      143.36      158.03     17.69 o 
  -6   6  14      172.41      170.27     17.59 o 
  -5   6  14       76.74       71.22      9.63 o 
  -4   6  14      544.12      554.81     19.37 o 
  -3   6  14       72.04       83.29      9.80 o 
  -2   6  14      446.54      447.99     19.54 o 
  -1   6  14       51.71       51.08      5.61 o 
   0   6  14      403.48      407.91     11.93 o 
   1   6  14       84.69       92.76      6.40 o 
   2   6  14      504.64      497.16     13.60 o 
   3   6  14      100.21      102.80     10.41 o 
   4   6  14      481.54      488.60     19.82 o 
   5   6  14       92.88       82.04     13.17 o 
   6   6  14      157.79      152.40     17.95 o 
  -6   7  14      176.07      216.57     15.54 o 
  -5   7  14      282.04      327.51     16.71 o 
  -4   7  14      148.18      154.58     11.37 o 
  -3   7  14      193.43      188.00     18.58 o 
  -2   7  14       48.78       44.89      6.37 o 
  -1   7  14      247.67      219.37     10.39 o 
   0   7  14      272.89      296.16     10.44 o 
   1   7  14      261.77      272.86      9.92 o 
   2   7  14       58.73       62.97      6.75 o 
   3   7  14      226.28      220.79     13.26 o 
   4   7  14      159.30      169.54     12.64 o 
   5   7  14      316.59      337.90     22.20 o 
   6   7  14      186.41      217.14     20.11 o 
  -5   8  14       19.09       19.02      7.56 o 
  -4   8  14      251.98      303.32     15.02 o 
  -3   8  14      273.57      257.37     15.41 o 
  -2   8  14      385.17      435.73     15.96 o 
  -1   8  14      376.11      391.99     13.29 o 
   0   8  14      156.07      173.83      9.68 o 
   1   8  14      406.34      415.42     14.25 o 
   2   8  14      377.11      407.40     17.16 o 
   3   8  14      289.06      283.48     14.67 o 
   4   8  14      273.67      312.61     20.18 o 
   5   8  14       21.85       19.13     10.22 o 
  -5   9  14      197.66      184.52     15.06 o 
  -4   9  14      146.90      138.94     11.47 o 
  -3   9  14      192.41      175.88     13.73 o 
  -2   9  14      642.95      612.06     19.82 o 
  -1   9  14      461.55      442.36     14.29 o 
   0   9  14      223.58      233.22     12.04 o 
   1   9  14      436.25      449.27     17.47 o 
   2   9  14      676.66      664.28     21.94 o 
   3   9  14      184.11      175.95     12.40 o 
   4   9  14      168.56      157.33     15.52 o 
   5   9  14      206.29      235.05     19.50 o 
  -5  10  14       99.90       84.03     10.87 o 
  -4  10  14       36.48       29.71      8.00 o 
  -3  10  14      755.69      781.28     28.21 o 
  -2  10  14      137.04      127.62      9.71 o 
  -1  10  14      252.24      246.67     14.41 o 
   0  10  14      201.95      188.48     11.29 o 
   1  10  14      325.42      376.01     15.14 o 
   2  10  14      117.73      118.38     10.64 o 
   3  10  14      773.73      825.66     57.04 o 
   4  10  14       47.59       33.35     10.37 o 
   5  10  14       98.03      115.33     19.96 o 
  -5  11  14        6.76        5.37      7.37 o 
  -4  11  14       20.16       29.81      7.92 o 
  -3  11  14      103.71      107.16     11.89 o 
  -2  11  14        8.33        3.79      5.21 o 
  -1  11  14       40.49       26.62      7.50 o 
   0  11  14        5.20        9.66      5.35 o 
   1  11  14       33.39       15.41      7.33 o 
   2  11  14        6.72        1.95      7.15 o 
   3  11  14      109.60       88.15     12.20 o 
   4  11  14       12.11       -0.98      8.08 o 
   5  11  14        5.46       17.96     12.60 o 
  -4  12  14       55.62       61.28      9.71 o 
  -3  12  14      148.60      165.31     14.14 o 
  -2  12  14      197.49      211.07     14.48 o 
  -1  12  14      365.30      397.86     38.05 o 
   0  12  14       45.79       45.25      7.68 o 
   1  12  14      359.40      382.43     19.59 o 
   2  12  14      198.00      234.58     16.75 o 
   3  12  14      156.79      147.17     14.70 o 
   4  12  14       47.38       54.48     15.34 o 
  -4  13  14       80.01       85.85     10.44 o 
  -3  13  14       82.36       99.15     13.86 o 
  -2  13  14        3.63       -0.72      6.39 o 
  -1  13  14       23.16       21.86      7.50 o 
   0  13  14      143.21      152.58     10.97 o 
   1  13  14       27.04       25.34      8.56 o 
   2  13  14        5.63        3.60      7.33 o 
   3  13  14       70.85       75.10     20.52 o 
   4  13  14       76.32       79.27     17.67 o 
  -3  14  14       32.41       16.01     10.40 o 
  -2  14  14      249.96      275.99     18.70 o 
  -1  14  14       88.32      100.80     11.06 o 
   0  14  14      204.08      218.04     18.13 o 
   1  14  14       90.63      101.13     12.24 o 
   2  14  14      236.47      275.22     24.03 o 
   3  14  14       37.87       60.76     21.81 o 
  -2  15  14       13.93       24.21      8.30 o 
  -1  15  14       53.65       44.69      9.15 o 
   0  15  14        9.42       12.87      8.08 o 
   1  15  14       58.70       44.90     13.61 o 
   2  15  14       13.66       17.60     11.31 o 
  -1  16  14      123.19      153.97     16.95 o 
   0  16  14      372.01      402.69     21.33 o 
   1  16  14      109.21      148.85     19.96 o 
   1   0  15     2758.09     2652.54     43.87 o 
   2   0  15       38.59       38.03      5.41 o 
   3   0  15       18.03       19.64      6.85 o 
   4   0  15      435.28      432.80     27.18 o 
   5   0  15      264.81      307.05     17.23 o 
   6   0  15       11.26        9.72      6.35 o 
  -6   1  15      135.60      143.06     12.12 o 
  -5   1  15      139.50      148.31     10.06 o 
  -4   1  15       28.26       23.73      6.35 o 
  -3   1  15       18.39       13.01      5.55 o 
  -2   1  15      305.77      308.94     11.80 o 
  -1   1  15        4.17        1.72      3.21 o 
   0   1  15       89.81      108.37      6.60 o 
   1   1  15        4.84        4.37      3.75 o 
   2   1  15      274.54      277.07     11.14 o 
   3   1  15       21.15       15.70      5.20 o 
   4   1  15       28.22       29.86      6.67 o 
   5   1  15      127.45      129.41     10.82 o 
   6   1  15      124.36      143.86     15.39 o 
  -6   2  15       25.05       24.67      7.07 o 
  -5   2  15      339.34      347.36     14.56 o 
  -4   2  15      191.80      184.03     13.51 o 
  -3   2  15       95.05       94.25      8.55 o 
  -2   2  15     1584.32     1523.32     34.94 o 
  -1   2  15      165.52      149.32      8.09 o 
   0   2  15      107.59      103.25      6.49 o 
   1   2  15      149.20      144.55     10.10 o 
   2   2  15     1490.36     1472.16     30.94 o 
   3   2  15       94.40       98.51      8.38 o 
   4   2  15      175.04      179.82     11.37 o 
   5   2  15      314.12      328.28     15.86 o 
   6   2  15       23.25       23.09      9.76 o 
  -6   3  15       29.44       28.55      8.13 o 
  -5   3  15      196.15      197.52     12.59 o 
  -4   3  15      468.89      466.28     30.38 o 
  -3   3  15      191.92      182.29     12.74 o 
  -2   3  15      832.33      827.29     26.08 o 
  -1   3  15      602.77      598.30     23.40 o 
   0   3  15       50.47       61.13      5.24 o 
   1   3  15      605.32      565.75     14.74 o 
   2   3  15      806.85      793.56     18.66 o 
   3   3  15      205.40      202.74      9.33 o 
   4   3  15      461.18      449.81     17.18 o 
   5   3  15      175.20      174.61     18.41 o 
   6   3  15       24.76       20.10     10.37 o 
  -6   4  15       11.45       22.42      8.00 o 
  -5   4  15      196.94      223.13     22.94 o 
  -4   4  15      292.62      330.39     14.81 o 
  -3   4  15        6.83       13.20      6.09 o 
  -2   4  15      424.29      407.85     17.35 o 
  -1   4  15      175.76      168.77      7.97 o 
   0   4  15        4.39        0.78      3.21 o 
   1   4  15      171.34      173.64      8.23 o 
   2   4  15      494.98      459.24     13.16 o 
   3   4  15        9.07        4.28      4.04 o 
   4   4  15      235.82      251.44     15.24 o 
   5   4  15      177.10      188.98     14.12 o 
   6   4  15        5.10        7.36      9.80 o 
  -6   5  15       79.72       73.79     10.66 o 
  -5   5  15      484.41      504.83     19.90 o 
  -4   5  15      157.12      135.93     12.41 o 
  -3   5  15      521.31      526.15     21.25 o 
  -2   5  15      261.09      263.44     14.23 o 
  -1   5  15     1817.77     1749.82     32.08 o 
   0   5  15       98.55      100.34      6.79 o 
   1   5  15     1833.03     1806.64     32.40 o 
   2   5  15      272.96      282.13     10.63 o 
   3   5  15      543.60      515.49     17.23 o 
   4   5  15      171.76      165.03     14.31 o 
   5   5  15      484.78      480.95     42.00 o 
   6   5  15       73.37       88.52     16.33 o 
  -5   6  15       36.45       46.38      8.60 o 
  -4   6  15      298.42      320.53     15.39 o 
  -3   6  15      248.34      263.29     15.24 o 
  -2   6  15      387.71      380.84     15.15 o 
  -1   6  15       82.70       68.29      6.52 o 
   0   6  15      129.56      131.96      7.52 o 
   1   6  15       84.90       70.15      6.03 o 
   2   6  15      404.41      412.62     14.66 o 
   3   6  15      315.20      318.48     15.61 o 
   4   6  15      297.98      307.99     16.39 o 
   5   6  15       60.43       88.46     13.56 o 
  -5   7  15      348.35      405.98     18.42 o 
  -4   7  15      120.29      135.16     13.89 o 
  -3   7  15      140.92      158.58     12.81 o 
  -2   7  15      251.99      279.39     15.52 o 
  -1   7  15     1192.18     1130.00     28.99 o 
   0   7  15        2.55        3.97      3.75 o 
   1   7  15     1229.65     1184.17     24.26 o 
   2   7  15      275.78      305.18     12.96 o 
   3   7  15      141.42      136.29     11.65 o 
   4   7  15      134.52      143.12     12.30 o 
   5   7  15      361.89      363.89     23.83 o 
  -5   8  15      391.27      440.26     19.46 o 
  -4   8  15      147.27      132.18     11.44 o 
  -3   8  15     1067.42     1066.79     34.12 o 
  -2   8  15      370.82      340.67     27.03 o 
  -1   8  15     1333.39     1333.31     32.19 o 
   0   8  15        2.32       -1.82      4.23 o 
   1   8  15     1326.55     1325.46     33.06 o 
   2   8  15      410.15      390.12     14.43 o 
   3   8  15     1086.57     1091.53     31.23 o 
   4   8  15      170.80      152.59     15.97 o 
   5   8  15      414.41      458.48     26.23 o 
  -5   9  15       75.99       82.49     13.15 o 
  -4   9  15      275.88      277.09     15.31 o 
  -3   9  15       85.99       88.01     15.30 o 
  -2   9  15     1466.57     1447.32     35.52 o 
  -1   9  15      811.76      830.74     23.68 o 
   0   9  15      940.53      909.11     32.40 o 
   1   9  15      821.44      807.31     21.71 o 
   2   9  15     1501.89     1468.42     37.45 o 
   3   9  15       70.77       81.53      9.78 o 
   4   9  15      305.47      309.68     21.29 o 
   5   9  15       65.35       54.35     12.55 o 
  -4  10  15      429.65      444.51     23.14 o 
  -3  10  15       17.31       22.86      7.81 o 
  -2  10  15      680.74      690.02     22.07 o 
  -1  10  15      112.07      106.42     13.01 o 
   0  10  15      280.41      276.75     13.66 o 
   1  10  15       95.66       98.70      9.52 o 
   2  10  15      693.96      711.69     26.11 o 
   3  10  15       17.54       16.40     11.12 o 
   4  10  15      440.67      469.42     48.66 o 
  -4  11  15      402.69      428.09     20.26 o 
  -3  11  15       40.77       43.87     12.03 o 
  -2  11  15      686.76      741.60     26.08 o 
  -1  11  15       46.58       46.48     11.12 o 
   0  11  15     1186.12     1192.77     31.12 o 
   1  11  15       51.07       46.53      9.47 o 
   2  11  15      667.13      697.25     28.31 o 
   3  11  15       36.06       29.64      9.76 o 
   4  11  15      427.07      448.02     26.38 o 
  -4  12  15      122.35      115.98     11.58 o 
  -3  12  15       73.43       72.34     13.13 o 
  -2  12  15      333.93      331.21     17.65 o 
  -1  12  15      106.49       94.44     11.91 o 
   0  12  15       72.67       75.95      8.81 o 
   1  12  15      112.82      138.57     13.52 o 
   2  12  15      359.50      383.76     21.09 o 
   3  12  15       82.87       82.49     12.78 o 
   4  12  15      134.78      123.72     20.39 o 
  -3  13  15       74.00       77.27     13.52 o 
  -2  13  15       80.45       73.99     10.50 o 
  -1  13  15      338.68      348.52     17.95 o 
   0  13  15      288.55      287.42     17.54 o 
   1  13  15      354.74      324.08     19.04 o 
   2  13  15       66.21       67.23     11.72 o 
   3  13  15       76.17       90.23     17.87 o 
  -3  14  15      188.48      206.66     19.49 o 
  -2  14  15       42.60       53.78      9.91 o 
  -1  14  15      286.68      290.83     16.71 o 
   0  14  15       88.81       94.51     12.08 o 
   1  14  15      251.41      281.48     18.30 o 
   2  14  15       37.94       44.90     13.61 o 
   3  14  15      213.10      264.28     26.26 o 
  -2  15  15       20.50       16.16      8.37 o 
  -1  15  15       42.17       42.30     15.39 o 
   0  15  15        0.79       -2.32      7.73 o 
   1  15  15       41.39       34.40      9.75 o 
   2  15  15       19.01        8.02     12.60 o 
   0  16  15       77.48      117.94     25.01 o 
   0   0  16        7.18        1.52      4.93 o 
   1   0  16        0.66        2.79      3.30 o 
   2   0  16       65.32       66.13      6.74 o 
   3   0  16       12.42        3.30      5.37 o 
   4   0  16       18.23       16.93      7.22 o 
   5   0  16      484.00      505.40     20.05 o 
   6   0  16      153.23      161.73     11.47 o 
  -6   1  16      143.77      140.24     11.10 o 
  -5   1  16      205.38      194.70     13.39 o 
  -4   1  16      644.48      605.06     21.05 o 
  -3   1  16      811.17      796.86     23.78 o 
  -2   1  16     1529.28     1445.48     31.90 o 
  -1   1  16       26.67       27.54      4.45 o 
   0   1  16      421.66      395.89     11.94 o 
   1   1  16       29.57       26.86      6.04 o 
   2   1  16     1618.37     1554.25     32.21 o 
   3   1  16      826.05      805.74     23.57 o 
   4   1  16      626.26      622.20     21.04 o 
   5   1  16      209.32      210.49     17.59 o 
   6   1  16      146.05      169.97     16.97 o 
  -6   2  16       46.99       47.86      9.06 o 
  -5   2  16      147.86      137.14     12.56 o 
  -4   2  16      344.67      329.65     15.76 o 
  -3   2  16       41.97       23.72     10.00 o 
  -2   2  16       15.25       15.28      5.55 o 
  -1   2  16      174.39      162.86      8.78 o 
   0   2  16        4.81        3.65      3.53 o 
   1   2  16      152.63      145.31      8.17 o 
   2   2  16        7.50       16.72      4.72 o 
   3   2  16       52.01       49.25      6.51 o 
   4   2  16      315.07      277.38     14.27 o 
   5   2  16      141.36      133.90     14.66 o 
   6   2  16       40.07       37.76     11.06 o 
  -5   3  16      239.78      265.80     14.56 o 
  -4   3  16        2.97       12.58      7.07 o 
  -3   3  16     1099.86     1119.72     34.27 o 
  -2   3  16      115.44      120.12     10.30 o 
  -1   3  16     1698.87     1630.00     33.57 o 
   0   3  16        6.30        4.12      3.46 o 
   1   3  16     1789.63     1714.52     31.94 o 
   2   3  16      123.80      130.76      7.91 o 
   3   3  16     1170.89     1188.84     25.27 o 
   4   3  16        2.13       -2.96      4.69 o 
   5   3  16      259.73      277.91     19.26 o 
  -5   4  16      153.64      163.52     12.57 o 
  -4   4  16      287.22      310.98     17.42 o 
  -3   4  16       16.33       13.37      6.58 o 
  -2   4  16      202.70      203.05     12.98 o 
  -1   4  16      388.10      409.36     13.50 o 
   0   4  16        6.12        2.51      3.44 o 
   1   4  16      390.23      404.03     12.56 o 
   2   4  16      226.21      237.15     10.09 o 
   3   4  16       24.48       20.24      5.25 o 
   4   4  16      330.23      334.58     17.23 o 
   5   4  16      135.44      151.58     17.22 o 
  -5   5  16      255.54      294.96     15.71 o 
  -4   5  16       79.50       92.00     11.06 o 
  -3   5  16       76.62       84.34     11.11 o 
  -2   5  16      702.14      671.31     43.14 o 
  -1   5  16      395.35      393.79     13.96 o 
   0   5  16       66.44       60.94      5.89 o 
   1   5  16      473.87      466.60     13.65 o 
   2   5  16      774.06      764.35     18.38 o 
   3   5  16      121.33      118.41      9.45 o 
   4   5  16       93.91       99.57     11.15 o 
   5   5  16      274.65      262.55     21.13 o 
  -5   6  16      788.40      810.10     26.66 o 
  -4   6  16       71.93       78.63     10.97 o 
  -3   6  16     1566.98     1560.03     63.46 o 
  -2   6  16      685.96      717.00     25.54 o 
  -1   6  16     1019.49      926.91     25.32 o 
   0   6  16      173.43      157.09      8.50 o 
   1   6  16     1035.11      955.68     21.31 o 
   2   6  16      745.89      754.52     21.28 o 
   3   6  16     1601.17     1565.97     35.29 o 
   4   6  16       53.88       65.93     10.33 o 
   5   6  16      810.41      852.56     35.95 o 
  -5   7  16      230.08      218.19     14.24 o 
  -4   7  16      259.90      253.89     16.91 o 
  -3   7  16      152.25      158.91     15.39 o 
  -2   7  16     1123.19     1068.32     33.72 o 
  -1   7  16      674.29      637.96     20.33 o 
   0   7  16      792.84      805.73     19.26 o 
   1   7  16      665.03      651.14     19.07 o 
   2   7  16     1203.83     1175.04     28.05 o 
   3   7  16      146.27      154.52     12.44 o 
   4   7  16      312.93      321.54     19.93 o 
   5   7  16      218.75      197.97     19.00 o 
  -5   8  16       90.50      104.73     11.19 o 
  -4   8  16      351.78      348.93     43.84 o 
  -3   8  16       90.39      105.24     11.70 o 
  -2   8  16      477.29      491.04     17.83 o 
  -1   8  16       12.12       12.32      5.59 o 
   0   8  16      281.92      294.26     12.24 o 
   1   8  16       17.18       22.98      5.71 o 
   2   8  16      465.52      458.12     16.54 o 
   3   8  16       94.03      104.10     10.83 o 
   4   8  16      338.04      296.45     21.17 o 
   5   8  16      101.85      107.78     16.64 o 
  -4   9  16      434.28      427.42     24.25 o 
  -3   9  16      503.73      468.36     21.07 o 
  -2   9  16      630.26      656.61     21.45 o 
  -1   9  16     1198.55     1216.91     31.25 o 
   0   9  16     1673.88     1612.20     38.42 o 
   1   9  16     1254.66     1237.23     28.96 o 
   2   9  16      628.11      639.28     28.27 o 
   3   9  16      504.03      467.34     19.77 o 
   4   9  16      462.98      485.58     26.28 o 
  -4  10  16       15.41       -2.28      7.15 o 
  -3  10  16      417.18      429.18     20.91 o 
  -2  10  16      149.79      162.84     11.27 o 
  -1  10  16      111.79      100.24     11.83 o 
   0  10  16       15.75        8.02      6.57 o 
   1  10  16      126.03      135.43     12.25 o 
   2  10  16      142.84      161.19     13.27 o 
   3  10  16      416.72      416.59     23.81 o 
   4  10  16       11.81        1.52      8.85 o 
  -4  11  16      105.12      107.51     13.22 o 
  -3  11  16      385.30      424.53     20.73 o 
  -2  11  16       14.23        5.17      6.58 o 
  -1  11  16     1087.60     1154.69     35.27 o 
   0  11  16       37.27       37.09      7.15 o 
   1  11  16     1077.57     1103.49     36.70 o 
   2  11  16       14.82        0.32      8.84 o 
   3  11  16      349.84      364.73     22.36 o 
   4  11  16      100.88       80.96     13.67 o 
  -3  12  16       32.34       39.71     11.10 o 
  -2  12  16      284.13      294.19     17.33 o 
  -1  12  16      149.07      140.12     12.47 o 
   0  12  16       80.71       76.80     11.85 o 
   1  12  16      134.84      149.93     14.27 o 
   2  12  16      281.46      310.96     20.15 o 
   3  12  16       35.23       34.08     10.60 o 
  -3  13  16      220.68      201.03     18.99 o 
  -2  13  16      173.82      155.69     13.66 o 
  -1  13  16      201.16      216.22     15.05 o 
   0  13  16      836.59      908.54     33.34 o 
   1  13  16      189.51      203.56     18.95 o 
   2  13  16      148.48      163.10     15.66 o 
   3  13  16      215.44      257.13     25.75 o 
  -2  14  16       63.22       49.07      9.90 o 
  -1  14  16      111.29      111.68     17.55 o 
   0  14  16       49.18       31.67     11.69 o 
   1  14  16      115.46      130.32     14.32 o 
   2  14  16       64.60       67.23     12.45 o 
  -1  15  16       20.26       25.06     11.38 o 
   0  15  16      488.63      611.12     31.96 o 
   1  15  16       16.18        5.97      8.08 o 
   1   0  17      241.65      264.20     10.30 o 
   2   0  17       18.83       23.76      5.70 o 
   3   0  17       13.35       14.86      6.05 o 
   4   0  17      477.04      454.93     18.58 o 
   5   0  17        0.10        9.32      6.84 o 
  -5   1  17      608.20      636.58     23.13 o 
  -4   1  17      535.58      500.14     19.46 o 
  -3   1  17      966.48      958.32     27.96 o 
  -2   1  17     1143.05     1109.41     26.25 o 
  -1   1  17     2361.62     2308.12     44.48 o 
   0   1  17     1060.30     1058.39     22.33 o 
   1   1  17     2429.19     2403.90     45.12 o 
   2   1  17     1131.23     1050.66     25.67 o 
   3   1  17     1003.85      970.48     27.45 o 
   4   1  17      538.95      501.49     19.10 o 
   5   1  17      597.25      605.55     25.30 o 
  -5   2  17       62.47       63.49     10.50 o 
  -4   2  17      271.59      299.92     22.52 o 
  -3   2  17       41.18       24.94      6.97 o 
  -2   2  17      146.62      137.09     10.00 o 
  -1   2  17       34.34       24.48      5.89 o 
   0   2  17       37.89       24.72      4.88 o 
   1   2  17       34.40       41.53      5.35 o 
   2   2  17      129.63      131.19      9.01 o 
   3   2  17       32.22       38.90      6.45 o 
   4   2  17      250.19      255.45     14.34 o 
   5   2  17       58.89       80.98     13.02 o 
  -5   3  17      125.20      129.77     18.80 o 
  -4   3  17     1390.93     1363.89     40.90 o 
  -3   3  17      312.59      306.44     24.76 o 
  -2   3  17     2872.93     2789.44     67.81 o 
  -1   3  17       39.71       33.15      6.56 o 
   0   3  17      881.07      848.69     19.69 o 
   1   3  17       43.86       42.31      6.21 o 
   2   3  17     2905.81     2839.51     48.68 o 
   3   3  17      287.71      289.94     12.01 o 
   4   3  17     1408.22     1366.25     38.27 o 
   5   3  17      114.20       94.99     11.96 o 
  -5   4  17       86.83       93.76     12.63 o 
  -4   4  17       93.28       85.31     11.13 o 
  -3   4  17      193.33      201.60     14.14 o 
  -2   4  17      468.65      420.66     18.42 o 
  -1   4  17      379.10      341.07     13.61 o 
   0   4  17      189.73      165.25      8.70 o 
   1   4  17      363.13      325.93     11.80 o 
   2   4  17      441.71      401.39     16.45 o 
   3   4  17      191.52      204.43     10.43 o 
   4   4  17      106.28      102.99     11.34 o 
   5   4  17       87.22      104.29     16.11 o 
  -5   5  17      191.06      198.74     16.14 o 
  -4   5  17      371.19      406.70     20.22 o 
  -3   5  17      151.91      149.80     12.74 o 
  -2   5  17     1698.89     1661.86     45.31 o 
  -1   5  17      126.93      122.18      9.59 o 
   0   5  17     1084.72     1098.06     23.53 o 
   1   5  17      122.96      132.89      8.30 o 
   2   5  17     1705.46     1682.33     32.62 o 
   3   5  17      170.06      159.62     13.91 o 
   4   5  17      358.28      329.53     20.55 o 
   5   5  17      204.69      203.68     19.89 o 
  -5   6  17       87.35       88.56     12.98 o 
  -4   6  17      148.94      132.87     13.73 o 
  -3   6  17      383.10      392.60     19.57 o 
  -2   6  17        9.31        3.42      5.92 o 
  -1   6  17      395.52      387.88     26.80 o 
   0   6  17      155.96      159.10      8.81 o 
   1   6  17      396.68      415.95     13.60 o 
   2   6  17        8.23        3.17      5.09 o 
   3   6  17      358.60      367.87     15.65 o 
   4   6  17      163.24      159.96     13.21 o 
   5   6  17       75.42       68.00     13.66 o 
  -5   7  17      555.57      583.83     26.58 o 
  -4   7  17       30.42       42.99      9.75 o 
  -3   7  17      172.96      167.27     13.73 o 
  -2   7  17       79.81       76.60      9.80 o 
  -1   7  17     1394.01     1415.85     34.76 o 
   0   7  17      709.28      713.11     18.29 o 
   1   7  17     1394.87     1415.65     32.06 o 
   2   7  17       84.46       74.69      8.26 o 
   3   7  17      186.05      181.14     15.55 o 
   4   7  17       33.61       39.21      8.80 o 
   5   7  17      549.13      584.00     30.08 o 
  -4   8  17       46.26       43.53     10.04 o 
  -3   8  17        5.20       -2.41      6.39 o 
  -2   8  17      167.73      168.14     14.84 o 
  -1   8  17       97.23       92.91     11.11 o 
   0   8  17       56.32       40.41      7.52 o 
   1   8  17       99.91       95.90      8.80 o 
   2   8  17      160.83      149.06     10.64 o 
   3   8  17        5.28        6.03      6.94 o 
   4   8  17       37.10       17.54      9.79 o 
  -4   9  17       69.52       80.67     11.88 o 
  -3   9  17        9.06        5.56      7.41 o 
  -2   9  17      320.62      349.33     18.15 o 
  -1   9  17      218.01      218.30     12.61 o 
   0   9  17       55.52       64.96      8.42 o 
   1   9  17      211.78      245.02     12.42 o 
   2   9  17      335.09      376.18     25.55 o 
   3   9  17       18.90       23.78      8.19 o 
   4   9  17       54.97       56.20     15.97 o 
  -4  10  17        2.18       -2.01      7.33 o 
  -3  10  17       90.09       61.28     10.32 o 
  -2  10  17       45.29       42.99      9.24 o 
  -1  10  17      213.24      227.44     14.71 o 
   0  10  17        4.12        3.24      5.97 o 
   1  10  17      224.62      211.57     13.36 o 
   2  10  17       37.05       33.06      7.92 o 
   3  10  17      100.16      107.44     16.10 o 
   4  10  17        0.76       -6.34      8.21 o 
  -3  11  17        1.95       -8.05      8.69 o 
  -2  11  17      273.42      297.14     45.54 o 
  -1  11  17       61.89       48.38      9.89 o 
   0  11  17      450.41      492.91     19.08 o 
   1  11  17       60.15       64.03     10.95 o 
   2  11  17      241.00      295.43     19.79 o 
   3  11  17        2.76       -2.31      8.64 o 
  -3  12  17        4.23        7.39      9.49 o 
  -2  12  17        3.43        5.59      7.13 o 
  -1  12  17       15.58       14.93      7.50 o 
   0  12  17       27.66       26.81      8.72 o 
   1  12  17       12.86        1.69      8.08 o 
   2  12  17        1.66        4.95      8.48 o 
   3  12  17        1.67       -4.09      8.56 o 
  -2  13  17      114.58      120.60     12.81 o 
  -1  13  17      478.82      550.15     23.36 o 
   0  13  17      350.13      362.88     25.66 o 
   1  13  17      460.57      460.09     26.50 o 
   2  13  17      101.20      109.25     14.56 o 
  -1  14  17      139.06      132.70     13.29 o 
   0  14  17       25.14       29.56     11.31 o 
   1  14  17      152.11      175.34     19.86 o 
   0   0  18      404.24      397.13     18.20 o 
   1   0  18       27.24       23.66      5.61 o 
   2   0  18      406.42      412.67     15.01 o 
   3   0  18        9.98        9.61      6.37 o 
   4   0  18      164.85      162.67     12.33 o 
   5   0  18      312.56      311.89     16.81 o 
  -5   1  18      124.11      117.45     15.18 o 
  -4   1  18      202.00      201.50     15.74 o 
  -3   1  18      351.02      358.25     18.66 o 
  -2   1  18      608.02      595.00     18.33 o 
  -1   1  18      148.19      135.25     14.79 o 
   0   1  18      574.30      549.57     15.32 o 
   1   1  18      134.58      133.63      8.32 o 
   2   1  18      623.45      613.15     20.91 o 
   3   1  18      337.00      313.12     15.19 o 
   4   1  18      192.48      210.12     13.49 o 
   5   1  18      136.71      126.84     15.29 o 
  -5   2  18      132.73      133.50     13.48 o 
  -4   2  18       31.74       23.52      8.15 o 
  -3   2  18      287.19      286.02     15.99 o 
  -2   2  18      148.81      156.12     11.67 o 
  -1   2  18       78.33       78.09      8.21 o 
   0   2  18        2.84        3.89      4.05 o 
   1   2  18       55.15       46.52      6.12 o 
   2   2  18      116.68      114.92      8.39 o 
   3   2  18      243.97      212.31     11.76 o 
   4   2  18       37.17       39.20      7.96 o 
   5   2  18      119.48      113.62     14.47 o 
  -5   3  18      246.68      227.49     16.98 o 
  -4   3  18       10.12        5.37      7.33 o 
  -3   3  18     1089.52     1075.25     38.94 o 
  -2   3  18       21.09       13.68      6.67 o 
  -1   3  18      781.08      754.89     23.12 o 
   0   3  18        9.84       11.76      4.54 o 
   1   3  18      787.89      762.27     18.95 o 
   2   3  18       24.54       18.84      5.20 o 
   3   3  18     1059.07     1041.69     24.50 o 
   4   3  18        7.88       10.53      6.71 o 
   5   3  18      232.83      237.77     16.93 o 
  -5   4  18       52.40       45.90     13.97 o 
  -4   4  18       10.32        4.86      7.13 o 
  -3   4  18      230.33      215.57     15.16 o 
  -2   4  18       13.61       23.21      9.70 o 
  -1   4  18      286.39      300.19     12.88 o 
   0   4  18      174.44      159.72      8.87 o 
   1   4  18      280.23      294.76     11.85 o 
   2   4  18       11.85        4.41      4.69 o 
   3   4  18      188.83      204.13     12.56 o 
   4   4  18        5.58        5.81      6.77 o 
   5   4  18       39.31       32.26      9.35 o 
  -5   5  18      258.11      302.91     19.66 o 
  -4   5  18      307.94      306.64     18.41 o 
  -3   5  18      138.23      132.50     12.64 o 
  -2   5  18      308.02      304.23     16.91 o 
  -1   5  18      969.73      945.43     24.88 o 
   0   5  18        5.26        5.54      4.21 o 
   1   5  18      990.98      939.24     22.07 o 
   2   5  18      311.91      331.66     14.38 o 
   3   5  18      138.85      141.79     11.13 o 
   4   5  18      267.79      262.98     16.84 o 
   5   5  18      247.38      274.26     22.41 o 
  -4   6  18       68.99       64.18     12.08 o 
  -3   6  18      223.14      190.57     14.53 o 
  -2   6  18      295.24      288.07     16.60 o 
  -1   6  18      791.29      777.75     23.54 o 
   0   6  18      198.48      196.44     13.32 o 
   1   6  18      759.72      750.94     19.31 o 
   2   6  18      253.41      260.98     13.56 o 
   3   6  18      196.80      181.89     18.07 o 
   4   6  18       95.89      101.41     14.44 o 
  -4   7  18      193.61      162.48     22.88 o 
  -3   7  18       10.78       14.03      7.88 o 
  -2   7  18      240.77      207.49     14.67 o 
  -1   7  18       95.64       93.48      9.28 o 
   0   7  18      302.35      280.74     11.65 o 
   1   7  18       96.27      105.61      9.35 o 
   2   7  18      249.52      245.90     13.22 o 
   3   7  18        6.88        4.15      6.45 o 
   4   7  18      152.76      144.90     13.60 o 
  -4   8  18      221.98      183.42     15.46 o 
  -3   8  18       38.02       27.58     10.13 o 
  -2   8  18      525.15      526.56     22.41 o 
  -1   8  18       17.53       13.52      5.76 o 
   0   8  18      747.58      740.78     23.53 o 
   1   8  18       16.59       12.91      6.02 o 
   2   8  18      505.57      512.35     18.59 o 
   3   8  18       41.82       41.28      9.13 o 
   4   8  18      215.76      202.05     19.23 o 
  -4   9  18       84.65       91.24     12.58 o 
  -3   9  18       32.08       20.25      8.39 o 
  -2   9  18       21.64       21.73      7.73 o 
  -1   9  18        7.75       14.02      7.13 o 
   0   9  18      181.05      186.86     13.96 o 
   1   9  18       15.04       14.13      6.05 o 
   2   9  18       13.37       14.31      7.17 o 
   3   9  18       40.81       46.61     12.03 o 
   4   9  18       81.46       86.05     20.89 o 
  -3  10  18       85.93       70.38     11.25 o 
  -2  10  18      126.64      135.23     15.86 o 
  -1  10  18      601.90      636.27     25.10 o 
   0  10  18        1.25        7.20      6.80 o 
   1  10  18      588.90      647.70     22.78 o 
   2  10  18      136.07      140.55     13.03 o 
   3  10  18       88.86       83.10     13.49 o 
  -3  11  18       67.55       63.33     12.70 o 
  -2  11  18      112.82      155.23     16.33 o 
  -1  11  18      187.33      192.06     14.78 o 
   0  11  18       58.80      118.80     12.74 o 
   1  11  18      168.75      149.08     15.18 o 
   2  11  18      108.07      139.08     15.72 o 
   3  11  18       77.07       75.44     13.52 o 
  -2  12  18       34.95       29.93     10.77 o 
  -1  12  18      200.19      219.15     22.93 o 
   0  12  18      296.88      337.23     19.18 o 
   1  12  18      221.46      247.75     18.40 o 
   2  12  18       36.84       40.27     11.00 o 
  -1  13  18       35.84       32.14      9.12 o 
   0  13  18      359.26      336.08     24.29 o 
   1  13  18       29.50       32.24     10.50 o 
   1   0  19      732.50      755.21     26.72 o 
   2   0  19      106.44       95.56      8.81 o 
   3   0  19      215.81      221.81     13.92 o 
   4   0  19      186.54      184.07     13.39 o 
  -4   1  19       32.55       22.36      7.96 o 
  -3   1  19       53.20       54.64      8.70 o 
  -2   1  19       79.53       80.74     10.18 o 
  -1   1  19      202.21      187.46     11.82 o 
   0   1  19      285.55      268.79     12.35 o 
   1   1  19      197.94      175.31     14.53 o 
   2   1  19       92.32       95.27     12.48 o 
   3   1  19       47.67       45.72      8.10 o 
   4   1  19       43.94       27.93      7.90 o 
  -4   2  19      406.14      399.55     20.15 o 
  -3   2  19       64.80       59.17      9.61 o 
  -2   2  19     1270.01     1243.07     33.37 o 
  -1   2  19      498.51      446.27     17.60 o 
   0   2  19      297.70      316.23     12.16 o 
   1   2  19      514.39      481.12     14.75 o 
   2   2  19     1309.11     1307.16     28.88 o 
   3   2  19       59.35       59.36      7.22 o 
   4   2  19      414.83      396.35     18.03 o 
  -4   3  19        0.78        9.64      7.33 o 
  -3   3  19        1.86        3.71      6.58 o 
  -2   3  19       10.98        1.44      6.39 o 
  -1   3  19      153.65      154.57     15.19 o 
   0   3  19      304.80      296.01     11.90 o 
   1   3  19      161.99      153.61      9.25 o 
   2   3  19       12.23       11.34      5.12 o 
   3   3  19        4.79        8.75      5.28 o 
   4   3  19        1.48        0.62      7.56 o 
  -4   4  19      410.41      396.87     21.17 o 
  -3   4  19      106.52      109.31     12.42 o 
  -2   4  19      864.13      918.61     43.50 o 
  -1   4  19      314.93      296.39     14.79 o 
   0   4  19      725.41      750.60     19.09 o 
   1   4  19      311.73      292.43     12.18 o 
   2   4  19      808.54      854.27     21.79 o 
   3   4  19      108.54       95.05      9.84 o 
   4   4  19      456.98      492.84     28.59 o 
  -4   5  19       80.82       85.49     12.81 o 
  -3   5  19       23.48       11.89      7.21 o 
  -2   5  19        4.68        5.03      5.83 o 
  -1   5  19       38.18       40.14      7.77 o 
   0   5  19       12.92       11.01      5.37 o 
   1   5  19       41.80       51.16      6.67 o 
   2   5  19        6.27       -2.36      5.38 o 
   3   5  19       28.96       39.75      7.96 o 
   4   5  19       80.42       88.52     16.11 o 
  -4   6  19      106.20      116.05     13.56 o 
  -3   6  19      238.22      234.08     16.21 o 
  -2   6  19      109.94      107.15     17.38 o 
  -1   6  19      620.10      604.56     20.81 o 
   0   6  19      253.08      275.93     11.88 o 
   1   6  19      599.16      639.46     20.03 o 
   2   6  19      100.54       82.07     10.26 o 
   3   6  19      240.86      257.08     16.42 o 
   4   6  19      112.36      109.57     12.84 o 
  -4   7  19      232.15      254.56     17.84 o 
  -3   7  19       63.01       59.02     12.70 o 
  -2   7  19       57.18       68.50     14.39 o 
  -1   7  19      102.02      115.55     10.37 o 
   0   7  19       64.71       81.96      8.31 o 
   1   7  19      100.50      100.93      9.41 o 
   2   7  19       51.80       52.71      7.81 o 
   3   7  19       64.41       68.40     10.81 o 
   4   7  19      233.11      235.10     17.21 o 
  -3   8  19      199.84      195.07     17.25 o 
  -2   8  19       21.44       12.15      8.08 o 
  -1   8  19      957.52      973.74     28.04 o 
   0   8  19        0.75        2.59      7.87 o 
   1   8  19      954.32      970.17     26.10 o 
   2   8  19       17.90       21.76      8.05 o 
   3   8  19      199.82      234.85     16.48 o 
  -3   9  19       68.29       83.56     11.99 o 
  -2   9  19       49.44       51.20      9.47 o 
  -1   9  19      166.39      185.54     14.55 o 
   0   9  19        1.83        2.42      6.74 o 
   1   9  19      166.62      170.66     11.54 o 
   2   9  19       47.80       58.85     13.28 o 
   3   9  19       60.81       60.63     10.76 o 
  -2  10  19      562.22      573.78     29.39 o 
  -1  10  19      152.95      172.37     14.23 o 
   0  10  19      849.57      835.54     30.32 o 
   1  10  19      169.92      191.82     17.77 o 
   2  10  19      560.05      593.66     23.95 o 
  -2  11  19       60.64       57.22     16.68 o 
  -1  11  19      107.71      118.33     15.49 o 
   0  11  19        1.12       13.09      7.73 o 
   1  11  19      101.82       91.68     22.21 o 
   2  11  19       61.02       58.38     18.59 o 
  -1  12  19      103.19      106.66     12.82 o 
   0  12  19      146.35      148.14     13.96 o 
   1  12  19       89.22       89.55     13.49 o 
   0   0  20       29.79       31.17      8.08 o 
   1   0  20       20.55       21.85      6.48 o 
   2   0  20      866.65      863.66     24.09 o 
   3   0  20       28.37       21.11      7.50 o 
   4   0  20      176.20      208.83     14.69 o 
  -4   1  20      342.05      327.89     27.70 o 
  -3   1  20       21.16       29.03      8.39 o 
  -2   1  20      807.83      772.70     24.93 o 
  -1   1  20      229.97      195.94     12.87 o 
   0   1  20      652.30      639.64     19.38 o 
   1   1  20      241.10      238.46     11.19 o 
   2   1  20      795.99      787.16     22.47 o 
   3   1  20       13.60       15.81      7.01 o 
   4   1  20      338.54      378.86     18.19 o 
  -4   2  20      130.36      129.39     16.37 o 
  -3   2  20      225.50      242.69     16.21 o 
  -2   2  20      323.73      317.02     15.97 o 
  -1   2  20      279.98      277.47     14.71 o 
   0   2  20      327.85      293.68     12.30 o 
   1   2  20      278.43      283.85     12.17 o 
   2   2  20      323.28      324.81     13.32 o 
   3   2  20      231.50      238.96     12.32 o 
   4   2  20      146.91      162.86     14.77 o 
  -4   3  20       61.61       62.42     14.01 o 
  -3   3  20      135.07      132.16     12.91 o 
  -2   3  20      107.30      118.04     12.03 o 
  -1   3  20      666.79      651.23     22.01 o 
   0   3  20       37.29       40.51      6.34 o 
   1   3  20      648.10      621.39     20.94 o 
   2   3  20      102.77      105.41      8.78 o 
   3   3  20      143.86      133.60     11.67 o 
   4   3  20       59.95       50.76     10.51 o 
  -4   4  20       12.76        1.55      7.74 o 
  -3   4  20      571.27      577.75     25.02 o 
  -2   4  20      126.56      101.25     14.79 o 
  -1   4  20      589.65      584.62     20.78 o 
   0   4  20       32.28       31.05      6.28 o 
   1   4  20      562.45      583.34     17.39 o 
   2   4  20      126.55      135.45      9.38 o 
   3   4  20      581.24      647.88     21.89 o 
   4   4  20       10.08       -1.71      7.21 o 
  -4   5  20       41.16       36.57      9.99 o 
  -3   5  20       51.33       52.91     10.10 o 
  -2   5  20       88.70       84.84     11.11 o 
  -1   5  20      207.34      194.33     15.55 o 
   0   5  20       53.47       66.20      8.01 o 
   1   5  20      204.99      210.44     11.03 o 
   2   5  20       74.31       54.72      8.23 o 
   3   5  20       53.20       77.04      9.95 o 
   4   5  20       36.51       42.14     10.34 o 
  -3   6  20       31.73       42.17      9.91 o 
  -2   6  20      271.03      256.13     16.93 o 
  -1   6  20      124.09      165.38     14.79 o 
   0   6  20      518.26      538.35     18.08 o 
   1   6  20      125.62      147.96     14.45 o 
   2   6  20      259.36      289.78     15.28 o 
   3   6  20       39.16       29.79      8.81 o 
  -3   7  20       89.25       79.78     11.88 o 
  -2   7  20      224.64      206.64     15.72 o 
  -1   7  20      164.71      153.95     13.81 o 
   0   7  20       49.96       41.42      8.02 o 
   1   7  20      165.86      198.76     12.49 o 
   2   7  20      207.17      208.89     16.53 o 
   3   7  20       80.28       71.57     15.74 o 
  -3   8  20       78.61       96.54     16.40 o 
  -2   8  20       92.89      108.80     12.78 o 
  -1   8  20       52.85       69.20     10.54 o 
   0   8  20      309.65      322.63     18.70 o 
   1   8  20       47.91       59.75      8.44 o 
   2   8  20      106.92      124.51     14.47 o 
   3   8  20       74.89       91.87     12.04 o 
  -2   9  20      280.65      286.37     18.20 o 
  -1   9  20       50.19       69.09     10.74 o 
   0   9  20       23.70       30.90      9.05 o 
   1   9  20       43.50       55.20      8.49 o 
   2   9  20      275.80      285.06     18.14 o 
  -2  10  20        2.19        5.13      9.24 o 
  -1  10  20      190.39      232.48     18.07 o 
   0  10  20       19.58       15.09      8.08 o 
   1  10  20      162.24      204.72     17.45 o 
   2  10  20        5.10       14.04      8.60 o 
  -1  11  20       30.04       20.26      8.83 o 
   0  11  20        1.01       -6.14      8.70 o 
   1  11  20       43.58       43.16     11.41 o 
   1   0  21        6.24        3.36      5.12 o 
   2   0  21      106.60      115.87     10.91 o 
   3   0  21       40.17       46.31      8.98 o 
  -3   1  21      114.48      128.52     13.77 o 
  -2   1  21        0.72        1.71      6.19 o 
  -1   1  21      528.57      499.49     19.33 o 
   0   1  21       45.04       45.68      7.19 o 
   1   1  21      522.35      493.77     16.17 o 
   2   1  21        0.47        2.81      5.21 o 
   3   1  21      118.85      116.33     16.92 o 
  -3   2  21       22.41        6.54      7.88 o 
  -2   2  21       81.98       64.58      9.25 o 
  -1   2  21       28.95       23.80      7.15 o 
   0   2  21       41.89       50.67      7.38 o 
   1   2  21       22.88       21.17      5.86 o 
   2   2  21       81.55       99.01      8.68 o 
   3   2  21       17.07       11.98      6.39 o 
  -3   3  21       80.66       79.76     11.72 o 
  -2   3  21      248.70      261.75     17.49 o 
  -1   3  21      174.42      163.61     12.47 o 
   0   3  21      460.29      438.83     16.38 o 
   1   3  21      180.84      150.15     11.76 o 
   2   3  21      242.36      265.86     12.84 o 
   3   3  21       79.67       77.54     11.60 o 
  -3   4  21       27.07       29.40      9.36 o 
  -2   4  21       75.49       56.06     10.37 o 
  -1   4  21        4.04       17.39      6.56 o 
   0   4  21      134.93      143.41     10.64 o 
   1   4  21        2.82        9.01      5.60 o 
   2   4  21       69.79       58.21      8.53 o 
   3   4  21       28.45       18.09      7.40 o 
  -3   5  21       18.14       13.26      8.89 o 
  -2   5  21      395.67      394.12     21.07 o 
  -1   5  21      115.40      123.38     11.29 o 
   0   5  21      101.88       80.79      8.85 o 
   1   5  21       90.46       89.70     10.69 o 
   2   5  21      366.58      401.08     17.60 o 
   3   5  21       16.85       12.24      7.10 o 
  -3   6  21       23.82       16.29      8.83 o 
  -2   6  21       29.41       25.72     10.57 o 
  -1   6  21      140.71      139.93     13.49 o 
   0   6  21       60.86       53.25      7.73 o 
   1   6  21      128.08      123.29     10.91 o 
   2   6  21       23.12       24.33      7.51 o 
   3   6  21       25.04       21.05      8.95 o 
  -2   7  21       38.64       30.49      9.74 o 
  -1   7  21      324.57      323.36     26.93 o 
   0   7  21        0.89       -4.39      5.81 o 
   1   7  21      326.60      324.51     15.77 o 
   2   7  21       34.65       28.88      7.83 o 
  -2   8  21       30.38       13.92     11.45 o 
  -1   8  21       19.85       10.50      9.85 o 
   0   8  21        0.05        0.71      7.33 o 
   1   8  21       13.99       12.11      6.89 o 
   2   8  21       25.34       32.81      9.35 o 
  -1   9  21      117.25      129.32     16.76 o 
   0   9  21      192.37      216.04     16.30 o 
   1   9  21      150.00      141.09     11.80 o 
   0   0  22      177.79      193.62     21.80 o 
   1   0  22      133.17      119.60     11.06 o 
   2   0  22       57.03       48.57      9.76 o 
   3   0  22       17.17       20.35      9.00 o 
  -3   1  22       44.86       43.63     10.05 o 
  -2   1  22      179.47      182.46     13.78 o 
  -1   1  22      126.48      147.60     12.52 o 
   0   1  22      129.32      154.94     12.45 o 
   1   1  22      123.98      137.06     10.95 o 
   2   1  22      164.70      168.82     11.13 o 
   3   1  22       47.59       41.65      8.49 o 
  -3   2  22       28.94       28.79     11.62 o 
  -2   2  22      184.82      171.35     13.26 o 
  -1   2  22       67.55       62.94      9.08 o 
   0   2  22       76.47       88.28      9.93 o 
   1   2  22       67.53       79.54      8.35 o 
   2   2  22      171.62      163.92     11.07 o 
   3   2  22       23.48       24.01      8.36 o 
  -2   3  22       12.26        9.00      7.50 o 
  -1   3  22      394.44      450.88     19.14 o 
   0   3  22       30.70       23.47      7.15 o 
   1   3  22      357.59      410.71     15.36 o 
   2   3  22        8.21        7.68      5.78 o 
  -2   4  22       59.44       66.83     11.34 o 
  -1   4  22      260.94      309.53     17.04 o 
   0   4  22       42.74       50.29      8.01 o 
   1   4  22      269.95      318.35     15.58 o 
   2   4  22       55.51       67.91      9.25 o 
  -2   5  22      186.27      193.25     16.00 o 
  -1   5  22      102.20       98.27     11.10 o 
   0   5  22      232.38      223.61     13.14 o 
   1   5  22       86.82       79.22      9.75 o 
   2   5  22      185.16      182.79     13.79 o 
  -2   6  22      177.04      180.73     15.72 o 
  -1   6  22       44.01       48.92     10.10 o 
   0   6  22       95.58      105.04      9.88 o 
   1   6  22       46.79       51.60      9.46 o 
   2   6  22      182.24      211.09     14.42 o 
  -1   7  22       16.44       25.12      9.12 o 
   0   7  22      148.74      181.90     13.88 o 
   1   7  22       17.47       10.08      7.70 o 
   0   8  22       45.05       76.43     12.08 o 
   1   0  23      340.34      349.26     15.97 o 
   2   0  23        0.04       -2.23      6.08 o 
  -2   1  23      101.00      106.43     14.44 o 
  -1   1  23       57.02       56.59      8.58 o 
   0   1  23       49.28       44.21      8.67 o 
   1   1  23       57.29       51.20      8.46 o 
   2   1  23      112.34      115.83     10.69 o 
  -2   2  23      172.16      195.51     14.71 o 
  -1   2  23      248.75      282.43     29.44 o 
   0   2  23      376.25      352.85     17.85 o 
   1   2  23      273.64      288.26     13.62 o 
   2   2  23      177.94      211.20     12.50 o 
  -1   3  23       25.26       22.59      8.08 o 
   0   3  23      149.02      145.11     17.45 o 
   1   3  23       28.48       45.11      8.32 o 
  -1   4  23       69.27       72.45      9.86 o 
   0   4  23      272.55      279.88     16.55 o 
   1   4  23       69.74       61.61     11.19 o 
   0   5  23      110.35      123.50     12.16 o 
                                                 
